# Supplementary material for: To split or not to split? Multilocus phylogeny and molecular species delimitation of southeast Asian toads (family: Bufonidae)
Source: BMC Evol Biol. 2019 Apr 25;19:95. doi: 10.1186/s12862-019-1422-3 (PMC6485082; doi:10.1186/s12862-019-1422-3)
Supplement: Supplementary file 4 — Molecular samples used in this study and their associated GenBank accession number. The asterisk (*) denotes newly sequenced samples for this study. (XLSX 11 kb) [file 12862_2019_1422_MOESM4_ESM.xlsx]

## Sheet: Sheet1
Taxon	12S/16S	CO1	CXCR4	NCX1	RAG-1
Outgroup
Anaxyrus americanus	DQ158426		DQ306520	FJ882676	DQ158352
Bufotes balearicus	EU497437		FJ882714	FJ882659	EU497608
Churamiti maridadi	FJ882769		FJ882715	FJ882660
Duttaphrynus melanostictus	DQ283333		DQ306508	AY948805	EU712821
Nectophrynoides tornieri	FJ882815		KX192108	EF107270	EF107329
Pedostibes tuberculosus	FJ882793		FJ882693	FJ882640
Schismaderma carens	AY325997		FJ882717	FJ882662
Wolterstorffina parvipalmata	FJ882818		FJ882719	FJ882664
Ingroup
Ansonia albomaculata	AB435304
Ansonia endauensis	AB435257
Ansonia fuliginea	AB435308
Ansonia guibei	AB435306
Ansonia hanitschi	FJ882794
Ansonia inthanon	AB435253
Ansonia jeetsukumarani	AB435266
Ansonia khaochangensis	KX032559
Ansonia kraensis	AB435252
Ansonia latidisca	AB746460
Ansonia latiffi	AB435299
Ansonia latiffi	AB435300
Ansonia latirostra	AB435261
Ansonia leptopus	AB435297
Ansonia leptopus	AB435298
Ansonia leptopus	AB746457
Ansonia leptopus	AF375507
Ansonia leptopus	KX259289
Ansonia leptopus	KX259290
Ansonia longidigita	AB331711
Ansonia longidigita	AB435293
Ansonia longidigita	AB435294
Ansonia longidigita	AB435295
Ansonia longidigita	DQ283341
Ansonia longidigita	KT991340
Ansonia longidigita	KX259280
Ansonia longidigita	KX259285
Ansonia longidigita	KX259294
Ansonia longidigita	KX259308
Ansonia longidigita	KX259317
Ansonia lumut	KF906323
Ansonia malayana	AB435264
Ansonia mcgregori	AB435316
Ansonia minuta	AB435281
Ansonia muelleri	JN314820
Ansonia penangensis	AB435262
Ansonia platysoma	AB435272
Ansonia siamensis	AB435256
Ansonia smeagol	KU845553
Ansonia spinulifer	AB435292
Ansonia thinthinae	JN664248
Ansonia tiomanica	AB435258
Ansonia vidua	KJ488546
Ghatophryne ornata	FJ882797		FJ882694	FJ882641
Ingerophrynus biporcatus	KY555646	KY555661	KY555668		KY555715
Ingerophrynus celebensis	AF375513				EU712846
Ingerophrynus celebensis	EU713068
Ingerophrynus divergens	DQ283149	KF665713			KF666187
Ingerophrynus divergens	AB331715
Ingerophrynus divergens	AY180243
Ingerophrynus divergens	FJ882802		FJ882701	FJ882648
Ingerophrynus divergens	KT991339
Ingerophrynus divergens	LC208832
Ingerophrynus galeatus	DQ158452		DQ306506		DQ158374
Ingerophrynus galeatus	DQ283376	KY555653			KY555720
Ingerophrynus gollum*	MK585067
Ingerophrynus macrotis	DQ158468
Ingerophrynus macrotis	FJ882803	KF665540	KF666117		KF666244
Ingerophrynus parvus*	MK585068
Ingerophrynus parvus	AB530651
Ingerophrynus parvus	KF665415				KF666331
Ingerophrynus parvus	AB746455
Leptophryne borbonica	AB746458
Leptophryne borbonica	AB331716				KF666468
Leptophryne borbonica	EF107164	KF665688
Leptophryne borbonica	FJ882799
Leptophryne borbonica*	MK585069
Leptophryne borbonica	KY907474
Leptophryne borbonica	KX192076
Leptophryne borbonica	KX192095			KX192098
Leptophryne cruentata	KX192087		KF665955	KX192097
Leptophryne cruentata	KX192075
Leptophryne javanica	KY907473
Parapelophryne scalpta	LC061221
Pelophryne api	KT991337
Pelophryne guentheri	LC208831
Pelophryne misera	LC208830	KF665680	FJ882700	FJ882647	KF666300
Pelophryne penrissenensis	LC208828
Pelophryne signata	AB746456		FJ882699	FJ882646
Pelophryne signata*	MK585070
Pelophryne signata*	MK585072
Pelophryne signata	AB331720
Pelophryne signata	KX192080
Pelophryne signata	KX192088			KX192100
Phrynoidis asper	DQ158431		DQ306503
Phrynoidis asper	AB530653
Phrynoidis asper	AB530654
Phrynoidis asper	AB746454
Phrynoidis asper	KF665483	KF665743	KF665952		KF666437
Phrynoidis asper	MG935965
Phrynoidis juxtasper	DQ158463	KF665605	DQ306542
Phrynoidis juxtasper	AB331713
Phrynoidis juxtasper	MG909568
Phrynoidis juxtasper	FJ882805	KF665605		FJ882656	KF666210
Pseudobufo subasper*	MK585071
Pseudobufo subasper	KX192084
Pseudobufo subasper	KX192093			KX192107
Rentapia hosii	DQ283164	KF665818	EF107449	EF107223	KF666369
Rentapia rugosus	AB331719
Sabahphrynus maculatus	AB331708
Sigalegalephrynus mandailinguensis	KX192082		KX192110	KX192105
Sigalegalephrynus mandailinguensis	KX192084
Sigalegalephrynus minangkabauensis	KX192085			KX192103
Sigalegalephrynus minangkabauensis	KX192091
