# Supplementary material for: To split or not to split? Multilocus phylogeny and molecular species delimitation of southeast Asian toads (family: Bufonidae)
Source: BMC Evol Biol. 2019 Apr 25;19:95. doi: 10.1186/s12862-019-1422-3 (PMC6485082; doi:10.1186/s12862-019-1422-3)
Supplement: Supplementary file 5 — Pairwise uncorrected p-distances of the 16S gene. (CSV 6 kb) [file 12862_2019_1422_MOESM5_ESM.csv]

Comparison	Pdist
borbonica/borbonica_Borneo	0.08907
borbonica/borbonica_Borneo	0.08403
borbonica/borbonica_Borneo	0.0939
borbonica/borbonica_Borneo	0.0912
borbonica/borbonica_Borneo	0.10108
borbonica/borbonica_Borneo	0.06068
borbonica/borbonica_Borneo	0.08039
borbonica/borbonica_Borneo	0.08457
borbonica/borbonica_Borneo	0.07412
borbonica/borbonica_Borneo	0.08815
parvus/cf_parvus	0.05058
parvus/cf_parvus	0.05543
parvus/cf_parvus	0.05347
galeatus/macrotis	0.07008
galeatus/macrotis	0.07196
galeatus/macrotis	0.07215
galeatus/macrotis	0.07209
longidigita/leptopus	0.04984
longidigita/leptopus	0.0587
longidigita/leptopus	0.06297
longidigita/leptopus	0.05792
longidigita/leptopus	0.05827
longidigita/leptopus	0.05869
longidigita/leptopus	0.06123
longidigita/leptopus	0.05741
longidigita/leptopus	0.04753
longidigita/leptopus	0.05603
longidigita/leptopus	0.05924
longidigita/leptopus	0.05557
longidigita/leptopus	0.0556
longidigita/leptopus	0.05603
longidigita/leptopus	0.05899
longidigita/leptopus	0.05515
longidigita/leptopus	0.03493
longidigita/leptopus	0.04186
longidigita/leptopus	0.03959
longidigita/leptopus	0.04182
longidigita/leptopus	0.0418
longidigita/leptopus	0.04365
longidigita/leptopus	0.04174
longidigita/leptopus	0.04728
longidigita/leptopus	0.05464
longidigita/leptopus	0.05734
longidigita/leptopus	0.05504
longidigita/leptopus	0.05549
longidigita/leptopus	0.05591
longidigita/leptopus	0.05845
longidigita/leptopus	0.05462
longidigita/leptopus	0.06378
longidigita/leptopus	0.0654
longidigita/leptopus	0.06711
longidigita/leptopus	0.06543
longidigita/leptopus	0.06365
longidigita/leptopus	0.06408
longidigita/leptopus	0.06746
longidigita/leptopus	0.06534
longidigita/leptopus	0.06341
longidigita/leptopus	0.06482
longidigita/leptopus	0.0665
longidigita/leptopus	0.06517
longidigita/leptopus	0.06306
longidigita/leptopus	0.06349
longidigita/leptopus	0.06732
longidigita/leptopus	0.06475
longidigita/leptopus	0.06138
longidigita/leptopus	0.06288
longidigita/leptopus	0.06477
longidigita/leptopus	0.06168
longidigita/leptopus	0.05905
longidigita/leptopus	0.05947
longidigita/leptopus	0.06413
longidigita/leptopus	0.06158
longidigita/leptopus	0.06135
longidigita/leptopus	0.06246
longidigita/leptopus	0.06418
longidigita/leptopus	0.06125
longidigita/leptopus	0.05862
longidigita/leptopus	0.05905
longidigita/leptopus	0.0637
longidigita/leptopus	0.06116
longidigita/leptopus	0.06066
longidigita/leptopus	0.06118
longidigita/leptopus	0.06202
longidigita/leptopus	0.06071
longidigita/leptopus	0.05775
longidigita/leptopus	0.05817
longidigita/leptopus	0.06287
longidigita/leptopus	0.06029
longidigita/leptopus	0.06237
longidigita/leptopus	0.06715
longidigita/leptopus	0.0696
longidigita/leptopus	0.06633
longidigita/leptopus	0.06413
longidigita/leptopus	0.06456
longidigita/leptopus	0.06836
longidigita/leptopus	0.06581
longidigita/leptopus	0.06219
longidigita/leptopus	0.06545
longidigita/leptopus	0.0672
longidigita/leptopus	0.06451
longidigita/leptopus	0.06192
longidigita/leptopus	0.06236
longidigita/leptopus	0.06671
longidigita/leptopus	0.06452
signata_Borneo/signata_PM	0.06403
signata_Borneo/signata_PM	0.05892
signata_Borneo/signata_PM	0.05173
signata_Borneo/signata_PM	0.06374
gollum/divergens	0.02726
gollum/divergens	0.01883
gollum/divergens	0.02475
gollum/divergens	0.02714
gollum/divergens	0.02483
divergens/divergens	0.01092
divergens/divergens	0.02767
divergens/divergens	0.00527
divergens/divergens	0.02639
divergens/divergens	0.00353
divergens/divergens	0.00312
divergens/divergens	0.02639
divergens/divergens	0.00352
divergens/divergens	0.00298
divergens/divergens	0.00258
parvus/parvus	0.02775
parvus/parvus	0.02332
parvus/parvus	0.02343
leptopus/leptopus	0.00539
leptopus/leptopus	0.01288
leptopus/leptopus	0.00119
leptopus/leptopus	0.02181
leptopus/leptopus	0.02254
leptopus/leptopus	0.02438
leptopus/leptopus	0.02308
leptopus/leptopus	0.02421
leptopus/leptopus	0.02496
leptopus/leptopus	0.01828
leptopus/leptopus	0.02174
leptopus/leptopus	0.02082
leptopus/leptopus	0.02081
leptopus/leptopus	0.01445
leptopus/latiffi	0.01887
leptopus/latiffi	0.02124
leptopus/latiffi	0.02259
leptopus/latiffi	0.01318
leptopus/latiffi	0.01886
leptopus/latiffi	0.02166
leptopus/latiffi	0.02318
leptopus/latiffi	0.0136
leptopus/latiffi	0.01527
leptopus/latiffi	0.0157
leptopus/latiffi	0.01231
leptopus/latiffi	0.01273
longidigita/longidigita	0.00556
longidigita/longidigita	0.0038
longidigita/longidigita	0.00379
longidigita/longidigita	0.00682
longidigita/longidigita	0.003
longidigita/longidigita	0
longidigita/longidigita	0.02765
longidigita/longidigita	0.02611
longidigita/longidigita	0.02276
longidigita/longidigita	0.02733
longidigita/longidigita	0.02838
longidigita/longidigita	0.02664
longidigita/longidigita	0.02518
longidigita/longidigita	0.02794
longidigita/longidigita	0.00215
longidigita/longidigita	0.02764
longidigita/longidigita	0.02737
longidigita/longidigita	0.025
longidigita/longidigita	0.0286
longidigita/longidigita	0.01189
longidigita/longidigita	0.01201
longidigita/longidigita	0.02807
longidigita/longidigita	0.02609
longidigita/longidigita	0.02498
longidigita/longidigita	0.02732
longidigita/longidigita	0.01147
longidigita/longidigita	0.01158
longidigita/longidigita	0.00127
longidigita/longidigita	0.02847
longidigita/longidigita	0.02629
longidigita/longidigita	0.02543
longidigita/longidigita	0.02717
longidigita/longidigita	0.01206
longidigita/longidigita	0.01249
longidigita/longidigita	0.00215
longidigita/longidigita	0.00086
longidigita/longidigita	0.03064
longidigita/longidigita	0.02996
longidigita/longidigita	0.0231
longidigita/longidigita	0.03032
longidigita/longidigita	0.01825
longidigita/longidigita	0.01844
longidigita/longidigita	0.00765
longidigita/longidigita	0.00722
longidigita/longidigita	0.00775
longidigita/longidigita	0.03014
longidigita/longidigita	0.02924
longidigita/longidigita	0.0237
longidigita/longidigita	0.03057
longidigita/longidigita	0.01701
longidigita/longidigita	0.01743
longidigita/longidigita	0.00655
longidigita/longidigita	0.00612
longidigita/longidigita	0.00654
longidigita/longidigita	0.00306
signata_PM/signata_PM	0.00659
signata_PM/signata_PM	0.03554
signata_PM/signata_PM	0.03024
signata_PM/signata_PM	0.03613
signata_PM/signata_PM	0.03431
signata_PM/signata_PM	0.02081
