# Supplementary material for: To split or not to split? Multilocus phylogeny and molecular species delimitation of southeast Asian toads (family: Bufonidae)
Source: BMC Evol Biol. 2019 Apr 25;19:95. doi: 10.1186/s12862-019-1422-3 (PMC6485082; doi:10.1186/s12862-019-1422-3)
Supplement: Supplementary file 6 — Results of the BPP A11 analysis. (ZIP 216 kb) [file 12862_2019_1422_MOESM6_ESM.zip]

Archive with 97 entries (88 files):
- A11 results/api/
- A11 results/api/A11_prior1_out.txt
- A11 results/api/A11_prior10_out.txt
- A11 results/api/A11_prior3_out.txt
- A11 results/api/A11_prior4_out.txt
- A11 results/api/A11_prior5_out.txt
- A11 results/api/A11_prior6_out.txt
- A11 results/api/A11_prior7_out.txt
- A11 results/api/A11_prior8_out.txt
- A11 results/api/A11_prior9_out.txt
- A11 results/borbonica/
- A11 results/borbonica/A11_prior1_out.txt
- A11 results/borbonica/A11_prior10_out.txt
- A11 results/borbonica/A11_prior2_out.txt
- A11 results/borbonica/A11_prior3_out.txt
- A11 results/borbonica/A11_prior4_out.txt
- A11 results/borbonica/A11_prior5_out.txt
- A11 results/borbonica/A11_prior6_out.txt
- A11 results/borbonica/A11_prior7_out.txt
- A11 results/borbonica/A11_prior8_out.txt
- A11 results/borbonica/A11_prior9_out.txt
- A11 results/cruentata_javanica/
- A11 results/cruentata_javanica/A11_prior1_out.txt
- A11 results/cruentata_javanica/A11_prior10_out.txt
- A11 results/cruentata_javanica/A11_prior2_out.txt
- A11 results/cruentata_javanica/A11_prior3_out.txt
- A11 results/cruentata_javanica/A11_prior4_out.txt
- A11 results/cruentata_javanica/A11_prior5_out.txt
- A11 results/cruentata_javanica/A11_prior6_out.txt
- A11 results/cruentata_javanica/A11_prior7_out.txt
- A11 results/cruentata_javanica/A11_prior8_out.txt
- A11 results/cruentata_javanica/A11_prior9_out.txt
- A11 results/gollum/
- A11 results/gollum/A11_prior1_out.txt
- A11 results/gollum/A11_prior10_out.txt
- A11 results/gollum/A11_prior2_out.txt
- A11 results/gollum/A11_prior3_out.txt
- A11 results/gollum/A11_prior4_out.txt
- A11 results/gollum/A11_prior5_out.txt
- A11 results/gollum/A11_prior6_out.txt
- A11 results/gollum/A11_prior7_out.txt
- A11 results/gollum/A11_prior8_out.txt
- A11 results/gollum/A11_prior9_out.txt
- A11 results/java pm suma borneo/
- A11 results/java pm suma borneo/A11_prior1_out.txt
- A11 results/java pm suma borneo/A11_prior10_out.txt
- A11 results/java pm suma borneo/A11_prior2_out.txt
- A11 results/java pm suma borneo/A11_prior3_out.txt
- A11 results/java pm suma borneo/A11_prior4_out.txt
- A11 results/java pm suma borneo/A11_prior5_out.txt
- A11 results/java pm suma borneo/A11_prior6_out.txt
- A11 results/java pm suma borneo/A11_prior7_out.txt
- A11 results/java pm suma borneo/A11_prior9_out.txt
- A11 results/latiffi/
- A11 results/latiffi/A11_prior1_out.txt
- A11 results/latiffi/A11_prior10_out.txt
- A11 results/latiffi/A11_prior2_out.txt
- A11 results/latiffi/A11_prior3_out.txt
- A11 results/latiffi/A11_prior4_out.txt
- A11 results/latiffi/A11_prior5_out.txt
- A11 results/latiffi/A11_prior6_out.txt
- A11 results/latiffi/A11_prior7_out.txt
- A11 results/latiffi/A11_prior8_out.txt
- A11 results/latiffi/A11_prior9_out.txt
- A11 results/parvus/
- A11 results/parvus/A11_prior1_out.txt
- A11 results/parvus/A11_prior10_out.txt
- A11 results/parvus/A11_prior2_out.txt
- A11 results/parvus/A11_prior3_out.txt
- A11 results/parvus/A11_prior4_out.txt
- A11 results/parvus/A11_prior5_out.txt
- A11 results/parvus/A11_prior6_out.txt
- A11 results/parvus/A11_prior7_out.txt
- A11 results/parvus/A11_prior8_out.txt
- A11 results/parvus/A11_prior9_out.txt
- A11 results/signata/
- A11 results/signata/A11_prior1_out.txt
- A11 results/signata/A11_prior10_out.txt
- A11 results/signata/A11_prior2_out.txt
- A11 results/signata/A11_prior3_out.txt
- A11 results/signata/A11_prior4_out.txt
- A11 results/signata/A11_prior5_out.txt
- A11 results/signata/A11_prior6_out.txt
- A11 results/signata/A11_prior7_out.txt
- A11 results/signata/A11_prior8_out.txt
- A11 results/signata/A11_prior9_out.txt
- A11 results/sum_bor/
- A11 results/sum_bor/A11_prior1_out.txt
- A11 results/sum_bor/A11_prior10_out.txt
- A11 results/sum_bor/A11_prior2_out.txt
- A11 results/sum_bor/A11_prior3_out.txt
- A11 results/sum_bor/A11_prior4_out.txt
- A11 results/sum_bor/A11_prior5_out.txt
- A11 results/sum_bor/A11_prior6_out.txt
- A11 results/sum_bor/A11_prior7_out.txt
- A11 results/sum_bor/A11_prior8_out.txt
- A11 results/sum_bor/A11_prior9_out.txt
