# Supplementary material for: To split or not to split? Multilocus phylogeny and molecular species delimitation of southeast Asian toads (family: Bufonidae)
Source: BMC Evol Biol. 2019 Apr 25;19:95. doi: 10.1186/s12862-019-1422-3 (PMC6485082; doi:10.1186/s12862-019-1422-3)
Supplement: Supplementary file 6 — Results of the BPP A11 analysis. (ZIP 216 kb) [file 12862_2019_1422_MOESM6_ESM.zip › A11 results/api/A11_prior10_out.txt]

COMPRESSED ALIGNMENTS

3 9
^Pelophryne_misera_LC208830 gcggaucax
^Pelophryne_api_KT991337 gcaauxxxx
^Pelophryne_guentheri_LC208831 gugacuuxg

COMPRESSED ALIGNMENTS AFTER PHASING OF DIPLOID SEQUENCES

6 9
^Pelophryne_misera_LC208830.1 gcggaucax
^Pelophryne_misera_LC208830.2 gcggaucax
^Pelophryne_api_KT991337.1 gcaauxxxx
^Pelophryne_api_KT991337.2 gcaauxxxx
^Pelophryne_guentheri_LC208831.1 gugacuuxg
^Pelophryne_guentheri_LC208831.2 gugacuuxg


Per-locus sequences in data and 'species&tree' tag:
C.File | Data |                Status                | Population
-------+------+--------------------------------------+-----------
     2 |    2 | [OK]                                 | misera    
     2 |    2 | [OK]                                 | api       
     4 |    2 | [OK]                                 | guentheri 


(A) List of best models (count postP #species SpeciesTree)
99953 0.999530 0.999530 3  (api guentheri misera)  ((api, guentheri), misera);
   20 0.000200 0.999730 2  (apiguentheri misera)  (apiguentheri, misera);
   14 0.000140 0.999870 3  (api guentheri misera)  (api, (guentheri, misera));
   13 0.000130 1.000000 3  (api guentheri misera)  ((api, misera), guentheri);

(B) 2 species delimitations & their posterior probabilities
99980 0.999800   3 (api guentheri misera)
   20 0.000200   2 (apiguentheri misera)

(C) 4 delimited species & their posterior probabilities
100000 1.000000 misera
 99980 0.999800 api
 99980 0.999800 guentheri
    20 0.000200 apiguentheri

(D) Posterior probability for # of species
P[1] = 0.000000  prior[1] = 0.333333
P[2] = 0.000200  prior[2] = 0.333333
P[3] = 0.999800  prior[3] = 0.333333
