# Supplementary material for: To split or not to split? Multilocus phylogeny and molecular species delimitation of southeast Asian toads (family: Bufonidae)
Source: BMC Evol Biol. 2019 Apr 25;19:95. doi: 10.1186/s12862-019-1422-3 (PMC6485082; doi:10.1186/s12862-019-1422-3)
Supplement: Supplementary file 6 — Results of the BPP A11 analysis. (ZIP 216 kb) [file 12862_2019_1422_MOESM6_ESM.zip › A11 results/api/A11_prior3_out.txt]

COMPRESSED ALIGNMENTS

3 9
^Pelophryne_misera_LC208830 gcggaucax
^Pelophryne_api_KT991337 gcaauxxxx
^Pelophryne_guentheri_LC208831 gugacuuxg

COMPRESSED ALIGNMENTS AFTER PHASING OF DIPLOID SEQUENCES

6 9
^Pelophryne_misera_LC208830.1 gcggaucax
^Pelophryne_misera_LC208830.2 gcggaucax
^Pelophryne_api_KT991337.1 gcaauxxxx
^Pelophryne_api_KT991337.2 gcaauxxxx
^Pelophryne_guentheri_LC208831.1 gugacuuxg
^Pelophryne_guentheri_LC208831.2 gugacuuxg


Per-locus sequences in data and 'species&tree' tag:
C.File | Data |                Status                | Population
-------+------+--------------------------------------+-----------
     2 |    2 | [OK]                                 | misera    
     2 |    2 | [OK]                                 | api       
     4 |    2 | [OK]                                 | guentheri 


(A) List of best models (count postP #species SpeciesTree)
24236 0.242360 0.242360 3  (api guentheri misera)  ((api, guentheri), misera);
20224 0.202240 0.444600 3  (api guentheri misera)  (api, (guentheri, misera));
19804 0.198040 0.642640 3  (api guentheri misera)  ((api, misera), guentheri);
12406 0.124060 0.766700 2  (api guentherimisera)  (api, guentherimisera);
11428 0.114280 0.880980 2  (apiguentheri misera)  (apiguentheri, misera);
10670 0.106700 0.987680 2  (apimisera guentheri)  (apimisera, guentheri);
 1221 0.012210 0.999890 1  (apiguentherimisera)  apiguentherimisera;
    7 0.000070 0.999960 3  (apiguentheri misera)  (apiguentheri, misera);
    2 0.000020 0.999980 3  (api guentherimisera)  (api, guentherimisera);
    2 0.000020 1.000000 3  (apimisera guentheri)  (apimisera, guentheri);

(B) 5 species delimitations & their posterior probabilities
64264 0.642640   3 (api guentheri misera)
12408 0.124080   2 (api guentherimisera)
11435 0.114350   2 (apiguentheri misera)
10672 0.106720   2 (apimisera guentheri)
 1221 0.012210   1 (apiguentherimisera)

(C) 7 delimited species & their posterior probabilities
76672 0.766720 api
75699 0.756990 misera
74936 0.749360 guentheri
12408 0.124080 guentherimisera
11435 0.114350 apiguentheri
10672 0.106720 apimisera
 1221 0.012210 apiguentherimisera

(D) Posterior probability for # of species
P[1] = 0.012210  prior[1] = 0.333333
P[2] = 0.345150  prior[2] = 0.333333
P[3] = 0.642640  prior[3] = 0.333333
