# Supplementary material for: To split or not to split? Multilocus phylogeny and molecular species delimitation of southeast Asian toads (family: Bufonidae)
Source: BMC Evol Biol. 2019 Apr 25;19:95. doi: 10.1186/s12862-019-1422-3 (PMC6485082; doi:10.1186/s12862-019-1422-3)
Supplement: Supplementary file 6 — Results of the BPP A11 analysis. (ZIP 216 kb) [file 12862_2019_1422_MOESM6_ESM.zip › A11 results/api/A11_prior5_out.txt]

COMPRESSED ALIGNMENTS

3 9
^Pelophryne_misera_LC208830 gcggaucax
^Pelophryne_api_KT991337 gcaauxxxx
^Pelophryne_guentheri_LC208831 gugacuuxg

COMPRESSED ALIGNMENTS AFTER PHASING OF DIPLOID SEQUENCES

6 9
^Pelophryne_misera_LC208830.1 gcggaucax
^Pelophryne_misera_LC208830.2 gcggaucax
^Pelophryne_api_KT991337.1 gcaauxxxx
^Pelophryne_api_KT991337.2 gcaauxxxx
^Pelophryne_guentheri_LC208831.1 gugacuuxg
^Pelophryne_guentheri_LC208831.2 gugacuuxg


Per-locus sequences in data and 'species&tree' tag:
C.File | Data |                Status                | Population
-------+------+--------------------------------------+-----------
     2 |    2 | [OK]                                 | misera    
     2 |    2 | [OK]                                 | api       
     4 |    2 | [OK]                                 | guentheri 


(A) List of best models (count postP #species SpeciesTree)
30427 0.304270 0.304270 3  (api guentheri misera)  ((api, guentheri), misera);
15636 0.156360 0.460630 3  (api guentheri misera)  (api, (guentheri, misera));
15474 0.154740 0.615370 3  (api guentheri misera)  ((api, misera), guentheri);
14137 0.141370 0.756740 2  (apiguentheri misera)  (apiguentheri, misera);
 9838 0.098380 0.855120 2  (api guentherimisera)  (api, guentherimisera);
 8807 0.088070 0.943190 2  (apimisera guentheri)  (apimisera, guentheri);
 5676 0.056760 0.999950 1  (apiguentherimisera)  apiguentherimisera;
    3 0.000030 0.999980 3  (api guentherimisera)  (api, guentherimisera);
    1 0.000010 0.999990 3  (apiguentheri misera)  (apiguentheri, misera);
    1 0.000010 1.000000 3  (apimisera guentheri)  (apimisera, guentheri);

(B) 5 species delimitations & their posterior probabilities
61537 0.615370   3 (api guentheri misera)
14138 0.141380   2 (apiguentheri misera)
 9841 0.098410   2 (api guentherimisera)
 8808 0.088080   2 (apimisera guentheri)
 5676 0.056760   1 (apiguentherimisera)

(C) 7 delimited species & their posterior probabilities
75675 0.756750 misera
71378 0.713780 api
70345 0.703450 guentheri
14138 0.141380 apiguentheri
 9841 0.098410 guentherimisera
 8808 0.088080 apimisera
 5676 0.056760 apiguentherimisera

(D) Posterior probability for # of species
P[1] = 0.056760  prior[1] = 0.333333
P[2] = 0.327870  prior[2] = 0.333333
P[3] = 0.615370  prior[3] = 0.333333
