# Supplementary material for: To split or not to split? Multilocus phylogeny and molecular species delimitation of southeast Asian toads (family: Bufonidae)
Source: BMC Evol Biol. 2019 Apr 25;19:95. doi: 10.1186/s12862-019-1422-3 (PMC6485082; doi:10.1186/s12862-019-1422-3)
Supplement: Supplementary file 6 — Results of the BPP A11 analysis. (ZIP 216 kb) [file 12862_2019_1422_MOESM6_ESM.zip › A11 results/api/A11_prior6_out.txt]

COMPRESSED ALIGNMENTS

3 9
^Pelophryne_misera_LC208830 gcggaucax
^Pelophryne_api_KT991337 gcaauxxxx
^Pelophryne_guentheri_LC208831 gugacuuxg

COMPRESSED ALIGNMENTS AFTER PHASING OF DIPLOID SEQUENCES

6 9
^Pelophryne_misera_LC208830.1 gcggaucax
^Pelophryne_misera_LC208830.2 gcggaucax
^Pelophryne_api_KT991337.1 gcaauxxxx
^Pelophryne_api_KT991337.2 gcaauxxxx
^Pelophryne_guentheri_LC208831.1 gugacuuxg
^Pelophryne_guentheri_LC208831.2 gugacuuxg


Per-locus sequences in data and 'species&tree' tag:
C.File | Data |                Status                | Population
-------+------+--------------------------------------+-----------
     2 |    2 | [OK]                                 | misera    
     2 |    2 | [OK]                                 | api       
     4 |    2 | [OK]                                 | guentheri 


(A) List of best models (count postP #species SpeciesTree)
23913 0.239130 0.239130 3  (api guentheri misera)  (api, (guentheri, misera));
23384 0.233840 0.472970 3  (api guentheri misera)  ((api, guentheri), misera);
23379 0.233790 0.706760 3  (api guentheri misera)  ((api, misera), guentheri);
10303 0.103030 0.809790 2  (api guentherimisera)  (api, guentherimisera);
 9536 0.095360 0.905150 2  (apimisera guentheri)  (apimisera, guentheri);
 9342 0.093420 0.998570 2  (apiguentheri misera)  (apiguentheri, misera);
   63 0.000630 0.999200 1  (apiguentherimisera)  apiguentherimisera;
   30 0.000300 0.999500 3  (apimisera guentheri)  (apimisera, guentheri);
   27 0.000270 0.999770 3  (api guentherimisera)  (api, guentherimisera);
   23 0.000230 1.000000 3  (apiguentheri misera)  (apiguentheri, misera);

(B) 5 species delimitations & their posterior probabilities
70676 0.706760   3 (api guentheri misera)
10330 0.103300   2 (api guentherimisera)
 9566 0.095660   2 (apimisera guentheri)
 9365 0.093650   2 (apiguentheri misera)
   63 0.000630   1 (apiguentherimisera)

(C) 7 delimited species & their posterior probabilities
81006 0.810060 api
80242 0.802420 guentheri
80041 0.800410 misera
10330 0.103300 guentherimisera
 9566 0.095660 apimisera
 9365 0.093650 apiguentheri
   63 0.000630 apiguentherimisera

(D) Posterior probability for # of species
P[1] = 0.000630  prior[1] = 0.333333
P[2] = 0.292610  prior[2] = 0.333333
P[3] = 0.706760  prior[3] = 0.333333
