# Supplementary material for: To split or not to split? Multilocus phylogeny and molecular species delimitation of southeast Asian toads (family: Bufonidae)
Source: BMC Evol Biol. 2019 Apr 25;19:95. doi: 10.1186/s12862-019-1422-3 (PMC6485082; doi:10.1186/s12862-019-1422-3)
Supplement: Supplementary file 6 — Results of the BPP A11 analysis. (ZIP 216 kb) [file 12862_2019_1422_MOESM6_ESM.zip › A11 results/api/A11_prior8_out.txt]

COMPRESSED ALIGNMENTS

3 9
^Pelophryne_misera_LC208830 gcggaucax
^Pelophryne_api_KT991337 gcaauxxxx
^Pelophryne_guentheri_LC208831 gugacuuxg

COMPRESSED ALIGNMENTS AFTER PHASING OF DIPLOID SEQUENCES

6 9
^Pelophryne_misera_LC208830.1 gcggaucax
^Pelophryne_misera_LC208830.2 gcggaucax
^Pelophryne_api_KT991337.1 gcaauxxxx
^Pelophryne_api_KT991337.2 gcaauxxxx
^Pelophryne_guentheri_LC208831.1 gugacuuxg
^Pelophryne_guentheri_LC208831.2 gugacuuxg


Per-locus sequences in data and 'species&tree' tag:
C.File | Data |                Status                | Population
-------+------+--------------------------------------+-----------
     2 |    2 | [OK]                                 | misera    
     2 |    2 | [OK]                                 | api       
     4 |    2 | [OK]                                 | guentheri 


(A) List of best models (count postP #species SpeciesTree)
23842 0.238420 0.238420 3  (api guentheri misera)  (api, (guentheri, misera));
23337 0.233370 0.471790 3  (api guentheri misera)  ((api, guentheri), misera);
23302 0.233020 0.704810 3  (api guentheri misera)  ((api, misera), guentheri);
10236 0.102360 0.807170 2  (api guentherimisera)  (api, guentherimisera);
 9603 0.096030 0.903200 2  (apiguentheri misera)  (apiguentheri, misera);
 9541 0.095410 0.998610 2  (apimisera guentheri)  (apimisera, guentheri);
   70 0.000700 0.999310 1  (apiguentherimisera)  apiguentherimisera;
   26 0.000260 0.999570 3  (apiguentheri misera)  (apiguentheri, misera);
   25 0.000250 0.999820 3  (apimisera guentheri)  (apimisera, guentheri);
   18 0.000180 1.000000 3  (api guentherimisera)  (api, guentherimisera);

(B) 5 species delimitations & their posterior probabilities
70481 0.704810   3 (api guentheri misera)
10254 0.102540   2 (api guentherimisera)
 9629 0.096290   2 (apiguentheri misera)
 9566 0.095660   2 (apimisera guentheri)
   70 0.000700   1 (apiguentherimisera)

(C) 7 delimited species & their posterior probabilities
80735 0.807350 api
80110 0.801100 misera
80047 0.800470 guentheri
10254 0.102540 guentherimisera
 9629 0.096290 apiguentheri
 9566 0.095660 apimisera
   70 0.000700 apiguentherimisera

(D) Posterior probability for # of species
P[1] = 0.000700  prior[1] = 0.333333
P[2] = 0.294490  prior[2] = 0.333333
P[3] = 0.704810  prior[3] = 0.333333
