# Supplementary material for: To split or not to split? Multilocus phylogeny and molecular species delimitation of southeast Asian toads (family: Bufonidae)
Source: BMC Evol Biol. 2019 Apr 25;19:95. doi: 10.1186/s12862-019-1422-3 (PMC6485082; doi:10.1186/s12862-019-1422-3)
Supplement: Supplementary file 6 — Results of the BPP A11 analysis. (ZIP 216 kb) [file 12862_2019_1422_MOESM6_ESM.zip › A11 results/api/A11_prior9_out.txt]

COMPRESSED ALIGNMENTS

3 9
^Pelophryne_misera_LC208830 gcggaucax
^Pelophryne_api_KT991337 gcaauxxxx
^Pelophryne_guentheri_LC208831 gugacuuxg

COMPRESSED ALIGNMENTS AFTER PHASING OF DIPLOID SEQUENCES

6 9
^Pelophryne_misera_LC208830.1 gcggaucax
^Pelophryne_misera_LC208830.2 gcggaucax
^Pelophryne_api_KT991337.1 gcaauxxxx
^Pelophryne_api_KT991337.2 gcaauxxxx
^Pelophryne_guentheri_LC208831.1 gugacuuxg
^Pelophryne_guentheri_LC208831.2 gugacuuxg


Per-locus sequences in data and 'species&tree' tag:
C.File | Data |                Status                | Population
-------+------+--------------------------------------+-----------
     2 |    2 | [OK]                                 | misera    
     2 |    2 | [OK]                                 | api       
     4 |    2 | [OK]                                 | guentheri 


(A) List of best models (count postP #species SpeciesTree)
32969 0.329690 0.329690 3  (api guentheri misera)  (api, (guentheri, misera));
32231 0.322310 0.652000 3  (api guentheri misera)  ((api, guentheri), misera);
31791 0.317910 0.969910 3  (api guentheri misera)  ((api, misera), guentheri);
 1016 0.010160 0.980070 2  (apiguentheri misera)  (apiguentheri, misera);
  995 0.009950 0.990020 2  (api guentherimisera)  (api, guentherimisera);
  961 0.009610 0.999630 2  (apimisera guentheri)  (apimisera, guentheri);
   37 0.000370 1.000000 1  (apiguentherimisera)  apiguentherimisera;

(B) 5 species delimitations & their posterior probabilities
96991 0.969910   3 (api guentheri misera)
 1016 0.010160   2 (apiguentheri misera)
  995 0.009950   2 (api guentherimisera)
  961 0.009610   2 (apimisera guentheri)
   37 0.000370   1 (apiguentherimisera)

(C) 7 delimited species & their posterior probabilities
98007 0.980070 misera
97986 0.979860 api
97952 0.979520 guentheri
 1016 0.010160 apiguentheri
  995 0.009950 guentherimisera
  961 0.009610 apimisera
   37 0.000370 apiguentherimisera

(D) Posterior probability for # of species
P[1] = 0.000370  prior[1] = 0.333333
P[2] = 0.029720  prior[2] = 0.333333
P[3] = 0.969910  prior[3] = 0.333333
