# Supplementary material for: To split or not to split? Multilocus phylogeny and molecular species delimitation of southeast Asian toads (family: Bufonidae)
Source: BMC Evol Biol. 2019 Apr 25;19:95. doi: 10.1186/s12862-019-1422-3 (PMC6485082; doi:10.1186/s12862-019-1422-3)
Supplement: Supplementary file 6 — Results of the BPP A11 analysis. (ZIP 216 kb) [file 12862_2019_1422_MOESM6_ESM.zip › A11 results/borbonica/A11_prior9_out.txt]

COMPRESSED ALIGNMENTS

6 30
^Leptophryne_borbonica_AB746458_sarawak cuacgaauagacuaugcuaccucagxxxxx
^Leptophryne_borbonica_crocker_sabah cuacgaauagacugcaucuuacguxuaxxx
^Leptophryne_borbonica_EF107164_malaysia cuacgaacxxxxxacaucxxxxxxgxxcxx
^Leptophryne_borbonica_FJ882799_unknown cuacgaacagaucacaucacccguguxcax
^Leptophryne_borbonica_java cuguxxxuxxxxxauguxxxxxxxxxxxxx
^Leptophryne_borbonica_frim ccauggxuaaxcxauaucauxuaxxxxxxc

COMPRESSED ALIGNMENTS AFTER PHASING OF DIPLOID SEQUENCES

12 30
^Leptophryne_borbonica_AB746458_sarawak.1 cuacgaauagacuaugcuaccucagxxxxx
^Leptophryne_borbonica_AB746458_sarawak.2 cuacgaauagacuaugcuaccucagxxxxx
^Leptophryne_borbonica_crocker_sabah.1 cuacgaauagacugcaucuuacguxuaxxx
^Leptophryne_borbonica_crocker_sabah.2 cuacgaauagacugcaucuuacguxuaxxx
^Leptophryne_borbonica_EF107164_malaysia.1 cuacgaacxxxxxacaucxxxxxxgxxcxx
^Leptophryne_borbonica_EF107164_malaysia.2 cuacgaacxxxxxacaucxxxxxxgxxcxx
^Leptophryne_borbonica_FJ882799_unknown.1 cuacgaacagaucacaucacccguguxcax
^Leptophryne_borbonica_FJ882799_unknown.2 cuacgaacagaucacaucacccguguxcax
^Leptophryne_borbonica_java.1 cuguxxxuxxxxxauguxxxxxxxxxxxxx
^Leptophryne_borbonica_java.2 cuguxxxuxxxxxauguxxxxxxxxxxxxx
^Leptophryne_borbonica_frim.1 ccauggxuaaxcxauaucauxuaxxxxxxc
^Leptophryne_borbonica_frim.2 ccauggxuaaxcxauaucauxuaxxxxxxc


Per-locus sequences in data and 'species&tree' tag:
C.File | Data |                Status                | Population
-------+------+--------------------------------------+-----------
     8 |    8 | [OK]                                 | borneo    
     2 |    2 | [OK]                                 | pm        
     2 |    2 | [OK]                                 | java      


(A) List of best models (count postP #species SpeciesTree)
43681 0.436810 0.436810 3  (borneo java pm)  (borneo, (java, pm));
26605 0.266050 0.702860 3  (borneo java pm)  ((borneo, java), pm);
26586 0.265860 0.968720 3  (borneo java pm)  ((borneo, pm), java);
 1818 0.018180 0.986900 2  (borneo javapm)  (borneo, javapm);
  659 0.006590 0.993490 2  (borneojava pm)  (borneojava, pm);
  601 0.006010 0.999500 2  (borneopm java)  (borneopm, java);
   50 0.000500 1.000000 1  (borneojavapm)  borneojavapm;

(B) 5 species delimitations & their posterior probabilities
96872 0.968720   3 (borneo java pm)
 1818 0.018180   2 (borneo javapm)
  659 0.006590   2 (borneojava pm)
  601 0.006010   2 (borneopm java)
   50 0.000500   1 (borneojavapm)

(C) 7 delimited species & their posterior probabilities
98690 0.986900 borneo
97531 0.975310 pm
97473 0.974730 java
 1818 0.018180 javapm
  659 0.006590 borneojava
  601 0.006010 borneopm
   50 0.000500 borneojavapm

(D) Posterior probability for # of species
P[1] = 0.000500  prior[1] = 0.333333
P[2] = 0.030780  prior[2] = 0.333333
P[3] = 0.968720  prior[3] = 0.333333
