# Supplementary material for: To split or not to split? Multilocus phylogeny and molecular species delimitation of southeast Asian toads (family: Bufonidae)
Source: BMC Evol Biol. 2019 Apr 25;19:95. doi: 10.1186/s12862-019-1422-3 (PMC6485082; doi:10.1186/s12862-019-1422-3)
Supplement: Supplementary file 6 — Results of the BPP A11 analysis. (ZIP 216 kb) [file 12862_2019_1422_MOESM6_ESM.zip › A11 results/cruentata_javanica/A11_prior10_out.txt]

COMPRESSED ALIGNMENTS

4 17
^Leptophryne_cruentata_KY907477 aauauucaguucaxxxx
^Leptophryne_javanica_KY907473 aauauuugaccxxgxxx
^Leptophryne_borbonica_3999_frim aauucxcaaagcuxcux
^Leptophryne_borbonica_KY907474_Java agxacxcgaaaxxxcxg

COMPRESSED ALIGNMENTS AFTER PHASING OF DIPLOID SEQUENCES

8 17
^Leptophryne_cruentata_KY907477.1 aauauucaguucaxxxx
^Leptophryne_cruentata_KY907477.2 aauauucaguucaxxxx
^Leptophryne_javanica_KY907473.1 aauauuugaccxxgxxx
^Leptophryne_javanica_KY907473.2 aauauuugaccxxgxxx
^Leptophryne_borbonica_3999_frim.1 aauucxcaaagcuxcux
^Leptophryne_borbonica_3999_frim.2 aauucxcaaagcuxcux
^Leptophryne_borbonica_KY907474_Java.1 agxacxcgaaaxxxcxg
^Leptophryne_borbonica_KY907474_Java.2 agxacxcgaaaxxxcxg


Per-locus sequences in data and 'species&tree' tag:
C.File | Data |                Status                | Population
-------+------+--------------------------------------+-----------
     2 |    2 | [OK]                                 | cruentata 
     2 |    2 | [OK]                                 | javanica  
     4 |    4 | [OK]                                 | borbonica 


(A) List of best models (count postP #species SpeciesTree)
96367 0.963670 0.963670 3  (borbonica cruentata javanica)  (borbonica, (cruentata, javanica));
 1465 0.014650 0.978320 3  (borbonica cruentata javanica)  ((borbonica, cruentata), javanica);
 1346 0.013460 0.991780 3  (borbonica cruentata javanica)  ((borbonica, javanica), cruentata);
  776 0.007760 0.999540 1  (borbonicacruentatajavanica)  borbonicacruentatajavanica;
   32 0.000320 0.999860 2  (borbonicajavanica cruentata)  (borbonicajavanica, cruentata);
   10 0.000100 0.999960 2  (borbonicacruentata javanica)  (borbonicacruentata, javanica);
    4 0.000040 1.000000 2  (borbonica cruentatajavanica)  (borbonica, cruentatajavanica);

(B) 5 species delimitations & their posterior probabilities
99178 0.991780   3 (borbonica cruentata javanica)
  776 0.007760   1 (borbonicacruentatajavanica)
   32 0.000320   2 (borbonicajavanica cruentata)
   10 0.000100   2 (borbonicacruentata javanica)
    4 0.000040   2 (borbonica cruentatajavanica)

(C) 7 delimited species & their posterior probabilities
99210 0.992100 cruentata
99188 0.991880 javanica
99182 0.991820 borbonica
  776 0.007760 borbonicacruentatajavanica
   32 0.000320 borbonicajavanica
   10 0.000100 borbonicacruentata
    4 0.000040 cruentatajavanica

(D) Posterior probability for # of species
P[1] = 0.007760  prior[1] = 0.333333
P[2] = 0.000460  prior[2] = 0.333333
P[3] = 0.991780  prior[3] = 0.333333
