# Supplementary material for: To split or not to split? Multilocus phylogeny and molecular species delimitation of southeast Asian toads (family: Bufonidae)
Source: BMC Evol Biol. 2019 Apr 25;19:95. doi: 10.1186/s12862-019-1422-3 (PMC6485082; doi:10.1186/s12862-019-1422-3)
Supplement: Supplementary file 6 — Results of the BPP A11 analysis. (ZIP 216 kb) [file 12862_2019_1422_MOESM6_ESM.zip › A11 results/cruentata_javanica/A11_prior3_out.txt]

COMPRESSED ALIGNMENTS

4 17
^Leptophryne_cruentata_KY907477 aauauucaguucaxxxx
^Leptophryne_javanica_KY907473 aauauuugaccxxgxxx
^Leptophryne_borbonica_3999_frim aauucxcaaagcuxcux
^Leptophryne_borbonica_KY907474_Java agxacxcgaaaxxxcxg

COMPRESSED ALIGNMENTS AFTER PHASING OF DIPLOID SEQUENCES

8 17
^Leptophryne_cruentata_KY907477.1 aauauucaguucaxxxx
^Leptophryne_cruentata_KY907477.2 aauauucaguucaxxxx
^Leptophryne_javanica_KY907473.1 aauauuugaccxxgxxx
^Leptophryne_javanica_KY907473.2 aauauuugaccxxgxxx
^Leptophryne_borbonica_3999_frim.1 aauucxcaaagcuxcux
^Leptophryne_borbonica_3999_frim.2 aauucxcaaagcuxcux
^Leptophryne_borbonica_KY907474_Java.1 agxacxcgaaaxxxcxg
^Leptophryne_borbonica_KY907474_Java.2 agxacxcgaaaxxxcxg


Per-locus sequences in data and 'species&tree' tag:
C.File | Data |                Status                | Population
-------+------+--------------------------------------+-----------
     2 |    2 | [OK]                                 | cruentata 
     2 |    2 | [OK]                                 | javanica  
     4 |    4 | [OK]                                 | borbonica 


(A) List of best models (count postP #species SpeciesTree)
29489 0.294890 0.294890 3  (borbonica cruentata javanica)  (borbonica, (cruentata, javanica));
22130 0.221300 0.516190 3  (borbonica cruentata javanica)  ((borbonica, cruentata), javanica);
21734 0.217340 0.733530 3  (borbonica cruentata javanica)  ((borbonica, javanica), cruentata);
13539 0.135390 0.868920 2  (borbonica cruentatajavanica)  (borbonica, cruentatajavanica);
 6620 0.066200 0.935120 2  (borbonicacruentata javanica)  (borbonicacruentata, javanica);
 6366 0.063660 0.998780 2  (borbonicajavanica cruentata)  (borbonicajavanica, cruentata);
  118 0.001180 0.999960 1  (borbonicacruentatajavanica)  borbonicacruentatajavanica;
    3 0.000030 0.999990 3  (borbonica cruentatajavanica)  (borbonica, cruentatajavanica);
    1 0.000010 1.000000 3  (borbonicajavanica cruentata)  (borbonicajavanica, cruentata);

(B) 5 species delimitations & their posterior probabilities
73353 0.733530   3 (borbonica cruentata javanica)
13542 0.135420   2 (borbonica cruentatajavanica)
 6620 0.066200   2 (borbonicacruentata javanica)
 6367 0.063670   2 (borbonicajavanica cruentata)
  118 0.001180   1 (borbonicacruentatajavanica)

(C) 7 delimited species & their posterior probabilities
86895 0.868950 borbonica
79973 0.799730 javanica
79720 0.797200 cruentata
13542 0.135420 cruentatajavanica
 6620 0.066200 borbonicacruentata
 6367 0.063670 borbonicajavanica
  118 0.001180 borbonicacruentatajavanica

(D) Posterior probability for # of species
P[1] = 0.001180  prior[1] = 0.333333
P[2] = 0.265290  prior[2] = 0.333333
P[3] = 0.733530  prior[3] = 0.333333
