# Supplementary material for: To split or not to split? Multilocus phylogeny and molecular species delimitation of southeast Asian toads (family: Bufonidae)
Source: BMC Evol Biol. 2019 Apr 25;19:95. doi: 10.1186/s12862-019-1422-3 (PMC6485082; doi:10.1186/s12862-019-1422-3)
Supplement: Supplementary file 6 — Results of the BPP A11 analysis. (ZIP 216 kb) [file 12862_2019_1422_MOESM6_ESM.zip › A11 results/cruentata_javanica/A11_prior4_out.txt]

COMPRESSED ALIGNMENTS

4 17
^Leptophryne_cruentata_KY907477 aauauucaguucaxxxx
^Leptophryne_javanica_KY907473 aauauuugaccxxgxxx
^Leptophryne_borbonica_3999_frim aauucxcaaagcuxcux
^Leptophryne_borbonica_KY907474_Java agxacxcgaaaxxxcxg

COMPRESSED ALIGNMENTS AFTER PHASING OF DIPLOID SEQUENCES

8 17
^Leptophryne_cruentata_KY907477.1 aauauucaguucaxxxx
^Leptophryne_cruentata_KY907477.2 aauauucaguucaxxxx
^Leptophryne_javanica_KY907473.1 aauauuugaccxxgxxx
^Leptophryne_javanica_KY907473.2 aauauuugaccxxgxxx
^Leptophryne_borbonica_3999_frim.1 aauucxcaaagcuxcux
^Leptophryne_borbonica_3999_frim.2 aauucxcaaagcuxcux
^Leptophryne_borbonica_KY907474_Java.1 agxacxcgaaaxxxcxg
^Leptophryne_borbonica_KY907474_Java.2 agxacxcgaaaxxxcxg


Per-locus sequences in data and 'species&tree' tag:
C.File | Data |                Status                | Population
-------+------+--------------------------------------+-----------
     2 |    2 | [OK]                                 | cruentata 
     2 |    2 | [OK]                                 | javanica  
     4 |    4 | [OK]                                 | borbonica 


(A) List of best models (count postP #species SpeciesTree)
100000 1.000000 1.000000 3  (borbonica cruentata javanica)  (borbonica, (cruentata, javanica));

(B) 1 species delimitations & their posterior probabilities
100000 1.000000   3 (borbonica cruentata javanica)

(C) 3 delimited species & their posterior probabilities
100000 1.000000 cruentata
100000 1.000000 javanica
100000 1.000000 borbonica

(D) Posterior probability for # of species
P[1] = 0.000000  prior[1] = 0.333333
P[2] = 0.000000  prior[2] = 0.333333
P[3] = 1.000000  prior[3] = 0.333333
