# Supplementary material for: To split or not to split? Multilocus phylogeny and molecular species delimitation of southeast Asian toads (family: Bufonidae)
Source: BMC Evol Biol. 2019 Apr 25;19:95. doi: 10.1186/s12862-019-1422-3 (PMC6485082; doi:10.1186/s12862-019-1422-3)
Supplement: Supplementary file 6 — Results of the BPP A11 analysis. (ZIP 216 kb) [file 12862_2019_1422_MOESM6_ESM.zip › A11 results/cruentata_javanica/A11_prior5_out.txt]

COMPRESSED ALIGNMENTS

4 17
^Leptophryne_cruentata_KY907477 aauauucaguucaxxxx
^Leptophryne_javanica_KY907473 aauauuugaccxxgxxx
^Leptophryne_borbonica_3999_frim aauucxcaaagcuxcux
^Leptophryne_borbonica_KY907474_Java agxacxcgaaaxxxcxg

COMPRESSED ALIGNMENTS AFTER PHASING OF DIPLOID SEQUENCES

8 17
^Leptophryne_cruentata_KY907477.1 aauauucaguucaxxxx
^Leptophryne_cruentata_KY907477.2 aauauucaguucaxxxx
^Leptophryne_javanica_KY907473.1 aauauuugaccxxgxxx
^Leptophryne_javanica_KY907473.2 aauauuugaccxxgxxx
^Leptophryne_borbonica_3999_frim.1 aauucxcaaagcuxcux
^Leptophryne_borbonica_3999_frim.2 aauucxcaaagcuxcux
^Leptophryne_borbonica_KY907474_Java.1 agxacxcgaaaxxxcxg
^Leptophryne_borbonica_KY907474_Java.2 agxacxcgaaaxxxcxg


Per-locus sequences in data and 'species&tree' tag:
C.File | Data |                Status                | Population
-------+------+--------------------------------------+-----------
     2 |    2 | [OK]                                 | cruentata 
     2 |    2 | [OK]                                 | javanica  
     4 |    4 | [OK]                                 | borbonica 


(A) List of best models (count postP #species SpeciesTree)
92527 0.925270 0.925270 3  (borbonica cruentata javanica)  (borbonica, (cruentata, javanica));
 4285 0.042850 0.968120 2  (borbonica cruentatajavanica)  (borbonica, cruentatajavanica);
 1507 0.015070 0.983190 3  (borbonica cruentata javanica)  ((borbonica, javanica), cruentata);
 1483 0.014830 0.998020 3  (borbonica cruentata javanica)  ((borbonica, cruentata), javanica);
   91 0.000910 0.998930 2  (borbonicacruentata javanica)  (borbonicacruentata, javanica);
   84 0.000840 0.999770 2  (borbonicajavanica cruentata)  (borbonicajavanica, cruentata);
   23 0.000230 1.000000 1  (borbonicacruentatajavanica)  borbonicacruentatajavanica;

(B) 5 species delimitations & their posterior probabilities
95517 0.955170   3 (borbonica cruentata javanica)
 4285 0.042850   2 (borbonica cruentatajavanica)
   91 0.000910   2 (borbonicacruentata javanica)
   84 0.000840   2 (borbonicajavanica cruentata)
   23 0.000230   1 (borbonicacruentatajavanica)

(C) 7 delimited species & their posterior probabilities
99802 0.998020 borbonica
95608 0.956080 javanica
95601 0.956010 cruentata
 4285 0.042850 cruentatajavanica
   91 0.000910 borbonicacruentata
   84 0.000840 borbonicajavanica
   23 0.000230 borbonicacruentatajavanica

(D) Posterior probability for # of species
P[1] = 0.000230  prior[1] = 0.333333
P[2] = 0.044600  prior[2] = 0.333333
P[3] = 0.955170  prior[3] = 0.333333
