# Supplementary material for: To split or not to split? Multilocus phylogeny and molecular species delimitation of southeast Asian toads (family: Bufonidae)
Source: BMC Evol Biol. 2019 Apr 25;19:95. doi: 10.1186/s12862-019-1422-3 (PMC6485082; doi:10.1186/s12862-019-1422-3)
Supplement: Supplementary file 6 — Results of the BPP A11 analysis. (ZIP 216 kb) [file 12862_2019_1422_MOESM6_ESM.zip › A11 results/cruentata_javanica/A11_prior6_out.txt]

COMPRESSED ALIGNMENTS

4 17
^Leptophryne_cruentata_KY907477 aauauucaguucaxxxx
^Leptophryne_javanica_KY907473 aauauuugaccxxgxxx
^Leptophryne_borbonica_3999_frim aauucxcaaagcuxcux
^Leptophryne_borbonica_KY907474_Java agxacxcgaaaxxxcxg

COMPRESSED ALIGNMENTS AFTER PHASING OF DIPLOID SEQUENCES

8 17
^Leptophryne_cruentata_KY907477.1 aauauucaguucaxxxx
^Leptophryne_cruentata_KY907477.2 aauauucaguucaxxxx
^Leptophryne_javanica_KY907473.1 aauauuugaccxxgxxx
^Leptophryne_javanica_KY907473.2 aauauuugaccxxgxxx
^Leptophryne_borbonica_3999_frim.1 aauucxcaaagcuxcux
^Leptophryne_borbonica_3999_frim.2 aauucxcaaagcuxcux
^Leptophryne_borbonica_KY907474_Java.1 agxacxcgaaaxxxcxg
^Leptophryne_borbonica_KY907474_Java.2 agxacxcgaaaxxxcxg


Per-locus sequences in data and 'species&tree' tag:
C.File | Data |                Status                | Population
-------+------+--------------------------------------+-----------
     2 |    2 | [OK]                                 | cruentata 
     2 |    2 | [OK]                                 | javanica  
     4 |    4 | [OK]                                 | borbonica 


(A) List of best models (count postP #species SpeciesTree)
29971 0.299710 0.299710 3  (borbonica cruentata javanica)  (borbonica, (cruentata, javanica));
23760 0.237600 0.537310 3  (borbonica cruentata javanica)  ((borbonica, cruentata), javanica);
23540 0.235400 0.772710 3  (borbonica cruentata javanica)  ((borbonica, javanica), cruentata);
12274 0.122740 0.895450 2  (borbonica cruentatajavanica)  (borbonica, cruentatajavanica);
 5219 0.052190 0.947640 2  (borbonicajavanica cruentata)  (borbonicajavanica, cruentata);
 5140 0.051400 0.999040 2  (borbonicacruentata javanica)  (borbonicacruentata, javanica);
   37 0.000370 0.999410 3  (borbonica cruentatajavanica)  (borbonica, cruentatajavanica);
   30 0.000300 0.999710 1  (borbonicacruentatajavanica)  borbonicacruentatajavanica;
   20 0.000200 0.999910 3  (borbonicajavanica cruentata)  (borbonicajavanica, cruentata);
    9 0.000090 1.000000 3  (borbonicacruentata javanica)  (borbonicacruentata, javanica);

(B) 5 species delimitations & their posterior probabilities
77271 0.772710   3 (borbonica cruentata javanica)
12311 0.123110   2 (borbonica cruentatajavanica)
 5239 0.052390   2 (borbonicajavanica cruentata)
 5149 0.051490   2 (borbonicacruentata javanica)
   30 0.000300   1 (borbonicacruentatajavanica)

(C) 7 delimited species & their posterior probabilities
89582 0.895820 borbonica
82510 0.825100 cruentata
82420 0.824200 javanica
12311 0.123110 cruentatajavanica
 5239 0.052390 borbonicajavanica
 5149 0.051490 borbonicacruentata
   30 0.000300 borbonicacruentatajavanica

(D) Posterior probability for # of species
P[1] = 0.000300  prior[1] = 0.333333
P[2] = 0.226990  prior[2] = 0.333333
P[3] = 0.772710  prior[3] = 0.333333
