# Supplementary material for: To split or not to split? Multilocus phylogeny and molecular species delimitation of southeast Asian toads (family: Bufonidae)
Source: BMC Evol Biol. 2019 Apr 25;19:95. doi: 10.1186/s12862-019-1422-3 (PMC6485082; doi:10.1186/s12862-019-1422-3)
Supplement: Supplementary file 6 — Results of the BPP A11 analysis. (ZIP 216 kb) [file 12862_2019_1422_MOESM6_ESM.zip › A11 results/cruentata_javanica/A11_prior8_out.txt]

COMPRESSED ALIGNMENTS

4 17
^Leptophryne_cruentata_KY907477 aauauucaguucaxxxx
^Leptophryne_javanica_KY907473 aauauuugaccxxgxxx
^Leptophryne_borbonica_3999_frim aauucxcaaagcuxcux
^Leptophryne_borbonica_KY907474_Java agxacxcgaaaxxxcxg

COMPRESSED ALIGNMENTS AFTER PHASING OF DIPLOID SEQUENCES

8 17
^Leptophryne_cruentata_KY907477.1 aauauucaguucaxxxx
^Leptophryne_cruentata_KY907477.2 aauauucaguucaxxxx
^Leptophryne_javanica_KY907473.1 aauauuugaccxxgxxx
^Leptophryne_javanica_KY907473.2 aauauuugaccxxgxxx
^Leptophryne_borbonica_3999_frim.1 aauucxcaaagcuxcux
^Leptophryne_borbonica_3999_frim.2 aauucxcaaagcuxcux
^Leptophryne_borbonica_KY907474_Java.1 agxacxcgaaaxxxcxg
^Leptophryne_borbonica_KY907474_Java.2 agxacxcgaaaxxxcxg


Per-locus sequences in data and 'species&tree' tag:
C.File | Data |                Status                | Population
-------+------+--------------------------------------+-----------
     2 |    2 | [OK]                                 | cruentata 
     2 |    2 | [OK]                                 | javanica  
     4 |    4 | [OK]                                 | borbonica 


(A) List of best models (count postP #species SpeciesTree)
30390 0.303900 0.303900 3  (borbonica cruentata javanica)  (borbonica, (cruentata, javanica));
24018 0.240180 0.544080 3  (borbonica cruentata javanica)  ((borbonica, cruentata), javanica);
23738 0.237380 0.781460 3  (borbonica cruentata javanica)  ((borbonica, javanica), cruentata);
12154 0.121540 0.903000 2  (borbonica cruentatajavanica)  (borbonica, cruentatajavanica);
 4896 0.048960 0.951960 2  (borbonicajavanica cruentata)  (borbonicajavanica, cruentata);
 4752 0.047520 0.999480 2  (borbonicacruentata javanica)  (borbonicacruentata, javanica);
   23 0.000230 0.999710 3  (borbonica cruentatajavanica)  (borbonica, cruentatajavanica);
   11 0.000110 0.999820 3  (borbonicacruentata javanica)  (borbonicacruentata, javanica);
   10 0.000100 0.999920 3  (borbonicajavanica cruentata)  (borbonicajavanica, cruentata);
    8 0.000080 1.000000 1  (borbonicacruentatajavanica)  borbonicacruentatajavanica;

(B) 5 species delimitations & their posterior probabilities
78146 0.781460   3 (borbonica cruentata javanica)
12177 0.121770   2 (borbonica cruentatajavanica)
 4906 0.049060   2 (borbonicajavanica cruentata)
 4763 0.047630   2 (borbonicacruentata javanica)
    8 0.000080   1 (borbonicacruentatajavanica)

(C) 7 delimited species & their posterior probabilities
90323 0.903230 borbonica
83052 0.830520 cruentata
82909 0.829090 javanica
12177 0.121770 cruentatajavanica
 4906 0.049060 borbonicajavanica
 4763 0.047630 borbonicacruentata
    8 0.000080 borbonicacruentatajavanica

(D) Posterior probability for # of species
P[1] = 0.000080  prior[1] = 0.333333
P[2] = 0.218460  prior[2] = 0.333333
P[3] = 0.781460  prior[3] = 0.333333
