# Supplementary material for: To split or not to split? Multilocus phylogeny and molecular species delimitation of southeast Asian toads (family: Bufonidae)
Source: BMC Evol Biol. 2019 Apr 25;19:95. doi: 10.1186/s12862-019-1422-3 (PMC6485082; doi:10.1186/s12862-019-1422-3)
Supplement: Supplementary file 6 — Results of the BPP A11 analysis. (ZIP 216 kb) [file 12862_2019_1422_MOESM6_ESM.zip › A11 results/cruentata_javanica/A11_prior9_out.txt]

COMPRESSED ALIGNMENTS

4 17
^Leptophryne_cruentata_KY907477 aauauucaguucaxxxx
^Leptophryne_javanica_KY907473 aauauuugaccxxgxxx
^Leptophryne_borbonica_3999_frim aauucxcaaagcuxcux
^Leptophryne_borbonica_KY907474_Java agxacxcgaaaxxxcxg

COMPRESSED ALIGNMENTS AFTER PHASING OF DIPLOID SEQUENCES

8 17
^Leptophryne_cruentata_KY907477.1 aauauucaguucaxxxx
^Leptophryne_cruentata_KY907477.2 aauauucaguucaxxxx
^Leptophryne_javanica_KY907473.1 aauauuugaccxxgxxx
^Leptophryne_javanica_KY907473.2 aauauuugaccxxgxxx
^Leptophryne_borbonica_3999_frim.1 aauucxcaaagcuxcux
^Leptophryne_borbonica_3999_frim.2 aauucxcaaagcuxcux
^Leptophryne_borbonica_KY907474_Java.1 agxacxcgaaaxxxcxg
^Leptophryne_borbonica_KY907474_Java.2 agxacxcgaaaxxxcxg


Per-locus sequences in data and 'species&tree' tag:
C.File | Data |                Status                | Population
-------+------+--------------------------------------+-----------
     2 |    2 | [OK]                                 | cruentata 
     2 |    2 | [OK]                                 | javanica  
     4 |    4 | [OK]                                 | borbonica 


(A) List of best models (count postP #species SpeciesTree)
42141 0.421410 0.421410 3  (borbonica cruentata javanica)  (borbonica, (cruentata, javanica));
26943 0.269430 0.690840 3  (borbonica cruentata javanica)  ((borbonica, cruentata), javanica);
26629 0.266290 0.957130 3  (borbonica cruentata javanica)  ((borbonica, javanica), cruentata);
 1567 0.015670 0.972800 2  (borbonica cruentatajavanica)  (borbonica, cruentatajavanica);
 1306 0.013060 0.985860 2  (borbonicacruentata javanica)  (borbonicacruentata, javanica);
 1277 0.012770 0.998630 2  (borbonicajavanica cruentata)  (borbonicajavanica, cruentata);
  137 0.001370 1.000000 1  (borbonicacruentatajavanica)  borbonicacruentatajavanica;

(B) 5 species delimitations & their posterior probabilities
95713 0.957130   3 (borbonica cruentata javanica)
 1567 0.015670   2 (borbonica cruentatajavanica)
 1306 0.013060   2 (borbonicacruentata javanica)
 1277 0.012770   2 (borbonicajavanica cruentata)
  137 0.001370   1 (borbonicacruentatajavanica)

(C) 7 delimited species & their posterior probabilities
97280 0.972800 borbonica
97019 0.970190 javanica
96990 0.969900 cruentata
 1567 0.015670 cruentatajavanica
 1306 0.013060 borbonicacruentata
 1277 0.012770 borbonicajavanica
  137 0.001370 borbonicacruentatajavanica

(D) Posterior probability for # of species
P[1] = 0.001370  prior[1] = 0.333333
P[2] = 0.041500  prior[2] = 0.333333
P[3] = 0.957130  prior[3] = 0.333333
