# Supplementary material for: To split or not to split? Multilocus phylogeny and molecular species delimitation of southeast Asian toads (family: Bufonidae)
Source: BMC Evol Biol. 2019 Apr 25;19:95. doi: 10.1186/s12862-019-1422-3 (PMC6485082; doi:10.1186/s12862-019-1422-3)
Supplement: Supplementary file 6 — Results of the BPP A11 analysis. (ZIP 216 kb) [file 12862_2019_1422_MOESM6_ESM.zip › A11 results/gollum/A11_prior4_out.txt]

COMPRESSED ALIGNMENTS

7 31
^Ingerophrynus_biporcatus_sulawesi accacucuauacxxxxxxxxxxxxxxxxxxx
^Ingerophrynus_gollum_7618_peta accacuucgauaacgaccaucxxxxxxxxxx
^Ingerophrynus_divergens_AB331715_Sabah_Tawau accauccugaggacgacuccaaacuucguux
^Ingerophrynus_divergens_KT991339_Swak_Mulu accgccccaaagaxxxxuxxxxxxxxxxxxx
^Ingerophrynus_divergens_LC208832 auugccccgaagacgauuacuaacccuacxa
^Ingerophrynus_divergens_FJ882802 acugccccgaagacgguuacuaxxucuxxxa
^Ingerophrynus_divergens acugccccgaagacaauuacuaauuuugcxa

2 3
^Ingerophrynus_biporcatus_sulawesi aax
^Ingerophrynus_divergens acu

2 9
^Ingerophrynus_biporcatus_sulawesi cuaacguuu
^Ingerophrynus_divergens ccrxyrwyk

2 5
^Ingerophrynus_biporcatus_sulawesi acacy
^Ingerophrynus_divergens aaryc

COMPRESSED ALIGNMENTS AFTER PHASING OF DIPLOID SEQUENCES

14 31
^Ingerophrynus_biporcatus_sulawesi.1 accacucuauacxxxxxxxxxxxxxxxxxxx
^Ingerophrynus_biporcatus_sulawesi.2 accacucuauacxxxxxxxxxxxxxxxxxxx
^Ingerophrynus_gollum_7618_peta.1 accacuucgauaacgaccaucxxxxxxxxxx
^Ingerophrynus_gollum_7618_peta.2 accacuucgauaacgaccaucxxxxxxxxxx
^Ingerophrynus_divergens_AB331715_Sabah_Tawau.1 accauccugaggacgacuccaaacuucguux
^Ingerophrynus_divergens_AB331715_Sabah_Tawau.2 accauccugaggacgacuccaaacuucguux
^Ingerophrynus_divergens_KT991339_Swak_Mulu.1 accgccccaaagaxxxxuxxxxxxxxxxxxx
^Ingerophrynus_divergens_KT991339_Swak_Mulu.2 accgccccaaagaxxxxuxxxxxxxxxxxxx
^Ingerophrynus_divergens_LC208832.1 auugccccgaagacgauuacuaacccuacxa
^Ingerophrynus_divergens_LC208832.2 auugccccgaagacgauuacuaacccuacxa
^Ingerophrynus_divergens_FJ882802.1 acugccccgaagacgguuacuaxxucuxxxa
^Ingerophrynus_divergens_FJ882802.2 acugccccgaagacgguuacuaxxucuxxxa
^Ingerophrynus_divergens.1 acugccccgaagacaauuacuaauuuugcxa
^Ingerophrynus_divergens.2 acugccccgaagacaauuacuaauuuugcxa

4 3
^Ingerophrynus_biporcatus_sulawesi.1 aax
^Ingerophrynus_biporcatus_sulawesi.2 aax
^Ingerophrynus_divergens.1 acu
^Ingerophrynus_divergens.2 acu

4 5
^Ingerophrynus_biporcatus_sulawesi.1 cccua
^Ingerophrynus_biporcatus_sulawesi.2 cccua
^Ingerophrynus_divergens.1 ccucx
^Ingerophrynus_divergens.2 cuccx

4 6
^Ingerophrynus_biporcatus_sulawesi.1 accccu
^Ingerophrynus_biporcatus_sulawesi.2 acccuc
^Ingerophrynus_divergens.1 acuacc
^Ingerophrynus_divergens.2 aucacc


Per-locus sequences in data and 'species&tree' tag:
C.File | Data |                Status                | Population
-------+------+--------------------------------------+-----------
     2 |    2 | [OK]                                 | biporcatus
     2 |    2 | [OK]                                 | gollum    
    10 |   10 | [OK]                                 | divergens 


(A) List of best models (count postP #species SpeciesTree)
60913 0.609130 0.609130 3  (biporcatus divergens gollum)  ((biporcatus, gollum), divergens);
23079 0.230790 0.839920 3  (biporcatus divergens gollum)  (biporcatus, (divergens, gollum));
10191 0.101910 0.941830 3  (biporcatus divergens gollum)  ((biporcatus, divergens), gollum);
 5734 0.057340 0.999170 2  (biporcatusgollum divergens)  (biporcatusgollum, divergens);
   81 0.000810 0.999980 2  (biporcatus divergensgollum)  (biporcatus, divergensgollum);
    2 0.000020 1.000000 3  (biporcatusgollum divergens)  (biporcatusgollum, divergens);

(B) 3 species delimitations & their posterior probabilities
94183 0.941830   3 (biporcatus divergens gollum)
 5736 0.057360   2 (biporcatusgollum divergens)
   81 0.000810   2 (biporcatus divergensgollum)

(C) 5 delimited species & their posterior probabilities
99919 0.999190 divergens
94264 0.942640 biporcatus
94183 0.941830 gollum
 5736 0.057360 biporcatusgollum
   81 0.000810 divergensgollum

(D) Posterior probability for # of species
P[1] = 0.000000  prior[1] = 0.333333
P[2] = 0.058170  prior[2] = 0.333333
P[3] = 0.941830  prior[3] = 0.333333
