# Supplementary material for: To split or not to split? Multilocus phylogeny and molecular species delimitation of southeast Asian toads (family: Bufonidae)
Source: BMC Evol Biol. 2019 Apr 25;19:95. doi: 10.1186/s12862-019-1422-3 (PMC6485082; doi:10.1186/s12862-019-1422-3)
Supplement: Supplementary file 6 — Results of the BPP A11 analysis. (ZIP 216 kb) [file 12862_2019_1422_MOESM6_ESM.zip › A11 results/gollum/A11_prior6_out.txt]

COMPRESSED ALIGNMENTS

7 31
^Ingerophrynus_biporcatus_sulawesi accacucuauacxxxxxxxxxxxxxxxxxxx
^Ingerophrynus_gollum_7618_peta accacuucgauaacgaccaucxxxxxxxxxx
^Ingerophrynus_divergens_AB331715_Sabah_Tawau accauccugaggacgacuccaaacuucguux
^Ingerophrynus_divergens_KT991339_Swak_Mulu accgccccaaagaxxxxuxxxxxxxxxxxxx
^Ingerophrynus_divergens_LC208832 auugccccgaagacgauuacuaacccuacxa
^Ingerophrynus_divergens_FJ882802 acugccccgaagacgguuacuaxxucuxxxa
^Ingerophrynus_divergens acugccccgaagacaauuacuaauuuugcxa

2 3
^Ingerophrynus_biporcatus_sulawesi aax
^Ingerophrynus_divergens acu

2 9
^Ingerophrynus_biporcatus_sulawesi cuaacguuu
^Ingerophrynus_divergens ccrxyrwyk

2 5
^Ingerophrynus_biporcatus_sulawesi acacy
^Ingerophrynus_divergens aaryc

COMPRESSED ALIGNMENTS AFTER PHASING OF DIPLOID SEQUENCES

14 31
^Ingerophrynus_biporcatus_sulawesi.1 accacucuauacxxxxxxxxxxxxxxxxxxx
^Ingerophrynus_biporcatus_sulawesi.2 accacucuauacxxxxxxxxxxxxxxxxxxx
^Ingerophrynus_gollum_7618_peta.1 accacuucgauaacgaccaucxxxxxxxxxx
^Ingerophrynus_gollum_7618_peta.2 accacuucgauaacgaccaucxxxxxxxxxx
^Ingerophrynus_divergens_AB331715_Sabah_Tawau.1 accauccugaggacgacuccaaacuucguux
^Ingerophrynus_divergens_AB331715_Sabah_Tawau.2 accauccugaggacgacuccaaacuucguux
^Ingerophrynus_divergens_KT991339_Swak_Mulu.1 accgccccaaagaxxxxuxxxxxxxxxxxxx
^Ingerophrynus_divergens_KT991339_Swak_Mulu.2 accgccccaaagaxxxxuxxxxxxxxxxxxx
^Ingerophrynus_divergens_LC208832.1 auugccccgaagacgauuacuaacccuacxa
^Ingerophrynus_divergens_LC208832.2 auugccccgaagacgauuacuaacccuacxa
^Ingerophrynus_divergens_FJ882802.1 acugccccgaagacgguuacuaxxucuxxxa
^Ingerophrynus_divergens_FJ882802.2 acugccccgaagacgguuacuaxxucuxxxa
^Ingerophrynus_divergens.1 acugccccgaagacaauuacuaauuuugcxa
^Ingerophrynus_divergens.2 acugccccgaagacaauuacuaauuuugcxa

4 3
^Ingerophrynus_biporcatus_sulawesi.1 aax
^Ingerophrynus_biporcatus_sulawesi.2 aax
^Ingerophrynus_divergens.1 acu
^Ingerophrynus_divergens.2 acu

4 5
^Ingerophrynus_biporcatus_sulawesi.1 cccua
^Ingerophrynus_biporcatus_sulawesi.2 cccua
^Ingerophrynus_divergens.1 ccucx
^Ingerophrynus_divergens.2 cuccx

4 6
^Ingerophrynus_biporcatus_sulawesi.1 accccu
^Ingerophrynus_biporcatus_sulawesi.2 acccuc
^Ingerophrynus_divergens.1 acuacc
^Ingerophrynus_divergens.2 aucacc


Per-locus sequences in data and 'species&tree' tag:
C.File | Data |                Status                | Population
-------+------+--------------------------------------+-----------
     2 |    2 | [OK]                                 | biporcatus
     2 |    2 | [OK]                                 | gollum    
    10 |   10 | [OK]                                 | divergens 


(A) List of best models (count postP #species SpeciesTree)
41984 0.419840 0.419840 3  (biporcatus divergens gollum)  ((biporcatus, gollum), divergens);
25800 0.258000 0.677840 3  (biporcatus divergens gollum)  (biporcatus, (divergens, gollum));
17524 0.175240 0.853080 2  (biporcatusgollum divergens)  (biporcatusgollum, divergens);
11919 0.119190 0.972270 3  (biporcatus divergens gollum)  ((biporcatus, divergens), gollum);
 2672 0.026720 0.998990 2  (biporcatus divergensgollum)  (biporcatus, divergensgollum);
   60 0.000600 0.999590 2  (biporcatusdivergens gollum)  (biporcatusdivergens, gollum);
   38 0.000380 0.999970 3  (biporcatusgollum divergens)  (biporcatusgollum, divergens);
    3 0.000030 1.000000 3  (biporcatus divergensgollum)  (biporcatus, divergensgollum);

(B) 4 species delimitations & their posterior probabilities
79703 0.797030   3 (biporcatus divergens gollum)
17562 0.175620   2 (biporcatusgollum divergens)
 2675 0.026750   2 (biporcatus divergensgollum)
   60 0.000600   2 (biporcatusdivergens gollum)

(C) 6 delimited species & their posterior probabilities
97265 0.972650 divergens
82378 0.823780 biporcatus
79763 0.797630 gollum
17562 0.175620 biporcatusgollum
 2675 0.026750 divergensgollum
   60 0.000600 biporcatusdivergens

(D) Posterior probability for # of species
P[1] = 0.000000  prior[1] = 0.333333
P[2] = 0.202970  prior[2] = 0.333333
P[3] = 0.797030  prior[3] = 0.333333
