# Supplementary material for: To split or not to split? Multilocus phylogeny and molecular species delimitation of southeast Asian toads (family: Bufonidae)
Source: BMC Evol Biol. 2019 Apr 25;19:95. doi: 10.1186/s12862-019-1422-3 (PMC6485082; doi:10.1186/s12862-019-1422-3)
Supplement: Supplementary file 6 — Results of the BPP A11 analysis. (ZIP 216 kb) [file 12862_2019_1422_MOESM6_ESM.zip › A11 results/parvus/A11_prior1_out.txt]

COMPRESSED ALIGNMENTS

6 55
^Ingerophrynus_macrotis_myanmar acucuucuccaaaauauauucccuaguauucuucgauuuugccucugacuxxxxx
^Ingerophrynus_macrotis_laos acucuucuccaaaauauauucccuaguauuuccuauccacauucucacxxgcuxx
^Ingerophrynus_parvus_myanmar acucuucuauguccxxxxxxxxxxxxxxxxcucuacxxxxxxxxxxxxaxxxxxx
^Ingerophrynus_parvus_penang acucucucccgucuuauauuuuuauaaccxccucacuuuuauucagcuaxguxaa
^Ingerophrynus_parvus_82118_selai accuxuuacxguucuacxxxccuacxxxxxccuuacucxxaxxxaaxxaxxxxxx
^Ingerophrynus_parvus_gombak auuuuuuccaauucuguacxcucacgauxxcuuuacuuuxacuxaacxaxxxxax

COMPRESSED ALIGNMENTS AFTER PHASING OF DIPLOID SEQUENCES

12 55
^Ingerophrynus_macrotis_myanmar.1 acucuucuccaaaauauauucccuaguauucuucgauuuugccucugacuxxxxx
^Ingerophrynus_macrotis_myanmar.2 acucuucuccaaaauauauucccuaguauucuucgauuuugccucugacuxxxxx
^Ingerophrynus_macrotis_laos.1 acucuucuccaaaauauauucccuaguauuuccuauccacauucucacxxgcuxx
^Ingerophrynus_macrotis_laos.2 acucuucuccaaaauauauucccuaguauuuccuauccacauucucacxxgcuxx
^Ingerophrynus_parvus_myanmar.1 acucuucuauguccxxxxxxxxxxxxxxxxcucuacxxxxxxxxxxxxaxxxxxx
^Ingerophrynus_parvus_myanmar.2 acucuucuauguccxxxxxxxxxxxxxxxxcucuacxxxxxxxxxxxxaxxxxxx
^Ingerophrynus_parvus_penang.1 acucucucccgucuuauauuuuuauaaccxccucacuuuuauucagcuaxguxaa
^Ingerophrynus_parvus_penang.2 acucucucccgucuuauauuuuuauaaccxccucacuuuuauucagcuaxguxaa
^Ingerophrynus_parvus_82118_selai.1 accuxuuacxguucuacxxxccuacxxxxxccuuacucxxaxxxaaxxaxxxxxx
^Ingerophrynus_parvus_82118_selai.2 accuxuuacxguucuacxxxccuacxxxxxccuuacucxxaxxxaaxxaxxxxxx
^Ingerophrynus_parvus_gombak.1 auuuuuuccaauucuguacxcucacgauxxcuuuacuuuxacuxaacxaxxxxax
^Ingerophrynus_parvus_gombak.2 auuuuuuccaauucuguacxcucacgauxxcuuuacuuuxacuxaacxaxxxxax


Per-locus sequences in data and 'species&tree' tag:
C.File | Data |                Status                | Population
-------+------+--------------------------------------+-----------
     4 |    4 | [OK]                                 | macrotis  
     2 |    2 | [OK]                                 | myan      
     6 |    6 | [OK]                                 | parvus    


(A) List of best models (count postP #species SpeciesTree)
39392 0.393920 0.393920 1  (macrotismyanparvus)  macrotismyanparvus;
32282 0.322820 0.716740 3  (macrotis myan parvus)  ((macrotis, parvus), myan);
10460 0.104600 0.821340 3  (macrotis myan parvus)  ((macrotis, myan), parvus);
10310 0.103100 0.924440 2  (macrotisparvus myan)  (macrotisparvus, myan);
 5394 0.053940 0.978380 3  (macrotis myan parvus)  (macrotis, (myan, parvus));
 1391 0.013910 0.992290 2  (macrotis myanparvus)  (macrotis, myanparvus);
  771 0.007710 1.000000 2  (macrotismyan parvus)  (macrotismyan, parvus);

(B) 5 species delimitations & their posterior probabilities
48136 0.481360   3 (macrotis myan parvus)
39392 0.393920   1 (macrotismyanparvus)
10310 0.103100   2 (macrotisparvus myan)
 1391 0.013910   2 (macrotis myanparvus)
  771 0.007710   2 (macrotismyan parvus)

(C) 7 delimited species & their posterior probabilities
58446 0.584460 myan
49527 0.495270 macrotis
48907 0.489070 parvus
39392 0.393920 macrotismyanparvus
10310 0.103100 macrotisparvus
 1391 0.013910 myanparvus
  771 0.007710 macrotismyan

(D) Posterior probability for # of species
P[1] = 0.393920  prior[1] = 0.333333
P[2] = 0.124720  prior[2] = 0.333333
P[3] = 0.481360  prior[3] = 0.333333
