# Supplementary material for: To split or not to split? Multilocus phylogeny and molecular species delimitation of southeast Asian toads (family: Bufonidae)
Source: BMC Evol Biol. 2019 Apr 25;19:95. doi: 10.1186/s12862-019-1422-3 (PMC6485082; doi:10.1186/s12862-019-1422-3)
Supplement: Supplementary file 6 — Results of the BPP A11 analysis. (ZIP 216 kb) [file 12862_2019_1422_MOESM6_ESM.zip › A11 results/parvus/A11_prior10_out.txt]

COMPRESSED ALIGNMENTS

6 55
^Ingerophrynus_macrotis_myanmar acucuucuccaaaauauauucccuaguauucuucgauuuugccucugacuxxxxx
^Ingerophrynus_macrotis_laos acucuucuccaaaauauauucccuaguauuuccuauccacauucucacxxgcuxx
^Ingerophrynus_parvus_myanmar acucuucuauguccxxxxxxxxxxxxxxxxcucuacxxxxxxxxxxxxaxxxxxx
^Ingerophrynus_parvus_penang acucucucccgucuuauauuuuuauaaccxccucacuuuuauucagcuaxguxaa
^Ingerophrynus_parvus_82118_selai accuxuuacxguucuacxxxccuacxxxxxccuuacucxxaxxxaaxxaxxxxxx
^Ingerophrynus_parvus_gombak auuuuuuccaauucuguacxcucacgauxxcuuuacuuuxacuxaacxaxxxxax

COMPRESSED ALIGNMENTS AFTER PHASING OF DIPLOID SEQUENCES

12 55
^Ingerophrynus_macrotis_myanmar.1 acucuucuccaaaauauauucccuaguauucuucgauuuugccucugacuxxxxx
^Ingerophrynus_macrotis_myanmar.2 acucuucuccaaaauauauucccuaguauucuucgauuuugccucugacuxxxxx
^Ingerophrynus_macrotis_laos.1 acucuucuccaaaauauauucccuaguauuuccuauccacauucucacxxgcuxx
^Ingerophrynus_macrotis_laos.2 acucuucuccaaaauauauucccuaguauuuccuauccacauucucacxxgcuxx
^Ingerophrynus_parvus_myanmar.1 acucuucuauguccxxxxxxxxxxxxxxxxcucuacxxxxxxxxxxxxaxxxxxx
^Ingerophrynus_parvus_myanmar.2 acucuucuauguccxxxxxxxxxxxxxxxxcucuacxxxxxxxxxxxxaxxxxxx
^Ingerophrynus_parvus_penang.1 acucucucccgucuuauauuuuuauaaccxccucacuuuuauucagcuaxguxaa
^Ingerophrynus_parvus_penang.2 acucucucccgucuuauauuuuuauaaccxccucacuuuuauucagcuaxguxaa
^Ingerophrynus_parvus_82118_selai.1 accuxuuacxguucuacxxxccuacxxxxxccuuacucxxaxxxaaxxaxxxxxx
^Ingerophrynus_parvus_82118_selai.2 accuxuuacxguucuacxxxccuacxxxxxccuuacucxxaxxxaaxxaxxxxxx
^Ingerophrynus_parvus_gombak.1 auuuuuuccaauucuguacxcucacgauxxcuuuacuuuxacuxaacxaxxxxax
^Ingerophrynus_parvus_gombak.2 auuuuuuccaauucuguacxcucacgauxxcuuuacuuuxacuxaacxaxxxxax


Per-locus sequences in data and 'species&tree' tag:
C.File | Data |                Status                | Population
-------+------+--------------------------------------+-----------
     4 |    4 | [OK]                                 | macrotis  
     2 |    2 | [OK]                                 | myan      
     6 |    6 | [OK]                                 | parvus    


(A) List of best models (count postP #species SpeciesTree)
95103 0.951030 0.951030 3  (macrotis myan parvus)  (macrotis, (myan, parvus));
 4639 0.046390 0.997420 3  (macrotis myan parvus)  ((macrotis, parvus), myan);
  205 0.002050 0.999470 3  (macrotis myan parvus)  ((macrotis, myan), parvus);
   31 0.000310 0.999780 1  (macrotismyanparvus)  macrotismyanparvus;
   22 0.000220 1.000000 2  (macrotis myanparvus)  (macrotis, myanparvus);

(B) 3 species delimitations & their posterior probabilities
99947 0.999470   3 (macrotis myan parvus)
   31 0.000310   1 (macrotismyanparvus)
   22 0.000220   2 (macrotis myanparvus)

(C) 5 delimited species & their posterior probabilities
99969 0.999690 macrotis
99947 0.999470 myan
99947 0.999470 parvus
   31 0.000310 macrotismyanparvus
   22 0.000220 myanparvus

(D) Posterior probability for # of species
P[1] = 0.000310  prior[1] = 0.333333
P[2] = 0.000220  prior[2] = 0.333333
P[3] = 0.999470  prior[3] = 0.333333
