# Supplementary material for: To split or not to split? Multilocus phylogeny and molecular species delimitation of southeast Asian toads (family: Bufonidae)
Source: BMC Evol Biol. 2019 Apr 25;19:95. doi: 10.1186/s12862-019-1422-3 (PMC6485082; doi:10.1186/s12862-019-1422-3)
Supplement: Supplementary file 6 — Results of the BPP A11 analysis. (ZIP 216 kb) [file 12862_2019_1422_MOESM6_ESM.zip › A11 results/parvus/A11_prior2_out.txt]

COMPRESSED ALIGNMENTS

6 55
^Ingerophrynus_macrotis_myanmar acucuucuccaaaauauauucccuaguauucuucgauuuugccucugacuxxxxx
^Ingerophrynus_macrotis_laos acucuucuccaaaauauauucccuaguauuuccuauccacauucucacxxgcuxx
^Ingerophrynus_parvus_myanmar acucuucuauguccxxxxxxxxxxxxxxxxcucuacxxxxxxxxxxxxaxxxxxx
^Ingerophrynus_parvus_penang acucucucccgucuuauauuuuuauaaccxccucacuuuuauucagcuaxguxaa
^Ingerophrynus_parvus_82118_selai accuxuuacxguucuacxxxccuacxxxxxccuuacucxxaxxxaaxxaxxxxxx
^Ingerophrynus_parvus_gombak auuuuuuccaauucuguacxcucacgauxxcuuuacuuuxacuxaacxaxxxxax

COMPRESSED ALIGNMENTS AFTER PHASING OF DIPLOID SEQUENCES

12 55
^Ingerophrynus_macrotis_myanmar.1 acucuucuccaaaauauauucccuaguauucuucgauuuugccucugacuxxxxx
^Ingerophrynus_macrotis_myanmar.2 acucuucuccaaaauauauucccuaguauucuucgauuuugccucugacuxxxxx
^Ingerophrynus_macrotis_laos.1 acucuucuccaaaauauauucccuaguauuuccuauccacauucucacxxgcuxx
^Ingerophrynus_macrotis_laos.2 acucuucuccaaaauauauucccuaguauuuccuauccacauucucacxxgcuxx
^Ingerophrynus_parvus_myanmar.1 acucuucuauguccxxxxxxxxxxxxxxxxcucuacxxxxxxxxxxxxaxxxxxx
^Ingerophrynus_parvus_myanmar.2 acucuucuauguccxxxxxxxxxxxxxxxxcucuacxxxxxxxxxxxxaxxxxxx
^Ingerophrynus_parvus_penang.1 acucucucccgucuuauauuuuuauaaccxccucacuuuuauucagcuaxguxaa
^Ingerophrynus_parvus_penang.2 acucucucccgucuuauauuuuuauaaccxccucacuuuuauucagcuaxguxaa
^Ingerophrynus_parvus_82118_selai.1 accuxuuacxguucuacxxxccuacxxxxxccuuacucxxaxxxaaxxaxxxxxx
^Ingerophrynus_parvus_82118_selai.2 accuxuuacxguucuacxxxccuacxxxxxccuuacucxxaxxxaaxxaxxxxxx
^Ingerophrynus_parvus_gombak.1 auuuuuuccaauucuguacxcucacgauxxcuuuacuuuxacuxaacxaxxxxax
^Ingerophrynus_parvus_gombak.2 auuuuuuccaauucuguacxcucacgauxxcuuuacuuuxacuxaacxaxxxxax


Per-locus sequences in data and 'species&tree' tag:
C.File | Data |                Status                | Population
-------+------+--------------------------------------+-----------
     4 |    4 | [OK]                                 | macrotis  
     2 |    2 | [OK]                                 | myan      
     6 |    6 | [OK]                                 | parvus    


(A) List of best models (count postP #species SpeciesTree)
39803 0.398030 0.398030 3  (macrotis myan parvus)  ((macrotis, myan), parvus);
29294 0.292940 0.690970 3  (macrotis myan parvus)  (macrotis, (myan, parvus));
25269 0.252690 0.943660 3  (macrotis myan parvus)  ((macrotis, parvus), myan);
 2939 0.029390 0.973050 2  (macrotismyan parvus)  (macrotismyan, parvus);
 2182 0.021820 0.994870 2  (macrotis myanparvus)  (macrotis, myanparvus);
  494 0.004940 0.999810 2  (macrotisparvus myan)  (macrotisparvus, myan);
    9 0.000090 0.999900 3  (macrotismyan parvus)  (macrotismyan, parvus);
    5 0.000050 0.999950 1  (macrotismyanparvus)  macrotismyanparvus;
    4 0.000040 0.999990 3  (macrotis myanparvus)  (macrotis, myanparvus);
    1 0.000010 1.000000 3  (macrotisparvus myan)  (macrotisparvus, myan);

(B) 5 species delimitations & their posterior probabilities
94366 0.943660   3 (macrotis myan parvus)
 2948 0.029480   2 (macrotismyan parvus)
 2186 0.021860   2 (macrotis myanparvus)
  495 0.004950   2 (macrotisparvus myan)
    5 0.000050   1 (macrotismyanparvus)

(C) 7 delimited species & their posterior probabilities
97314 0.973140 parvus
96552 0.965520 macrotis
94861 0.948610 myan
 2948 0.029480 macrotismyan
 2186 0.021860 myanparvus
  495 0.004950 macrotisparvus
    5 0.000050 macrotismyanparvus

(D) Posterior probability for # of species
P[1] = 0.000050  prior[1] = 0.333333
P[2] = 0.056290  prior[2] = 0.333333
P[3] = 0.943660  prior[3] = 0.333333
