# Supplementary material for: To split or not to split? Multilocus phylogeny and molecular species delimitation of southeast Asian toads (family: Bufonidae)
Source: BMC Evol Biol. 2019 Apr 25;19:95. doi: 10.1186/s12862-019-1422-3 (PMC6485082; doi:10.1186/s12862-019-1422-3)
Supplement: Supplementary file 6 — Results of the BPP A11 analysis. (ZIP 216 kb) [file 12862_2019_1422_MOESM6_ESM.zip › A11 results/parvus/A11_prior4_out.txt]

COMPRESSED ALIGNMENTS

6 55
^Ingerophrynus_macrotis_myanmar acucuucuccaaaauauauucccuaguauucuucgauuuugccucugacuxxxxx
^Ingerophrynus_macrotis_laos acucuucuccaaaauauauucccuaguauuuccuauccacauucucacxxgcuxx
^Ingerophrynus_parvus_myanmar acucuucuauguccxxxxxxxxxxxxxxxxcucuacxxxxxxxxxxxxaxxxxxx
^Ingerophrynus_parvus_penang acucucucccgucuuauauuuuuauaaccxccucacuuuuauucagcuaxguxaa
^Ingerophrynus_parvus_82118_selai accuxuuacxguucuacxxxccuacxxxxxccuuacucxxaxxxaaxxaxxxxxx
^Ingerophrynus_parvus_gombak auuuuuuccaauucuguacxcucacgauxxcuuuacuuuxacuxaacxaxxxxax

COMPRESSED ALIGNMENTS AFTER PHASING OF DIPLOID SEQUENCES

12 55
^Ingerophrynus_macrotis_myanmar.1 acucuucuccaaaauauauucccuaguauucuucgauuuugccucugacuxxxxx
^Ingerophrynus_macrotis_myanmar.2 acucuucuccaaaauauauucccuaguauucuucgauuuugccucugacuxxxxx
^Ingerophrynus_macrotis_laos.1 acucuucuccaaaauauauucccuaguauuuccuauccacauucucacxxgcuxx
^Ingerophrynus_macrotis_laos.2 acucuucuccaaaauauauucccuaguauuuccuauccacauucucacxxgcuxx
^Ingerophrynus_parvus_myanmar.1 acucuucuauguccxxxxxxxxxxxxxxxxcucuacxxxxxxxxxxxxaxxxxxx
^Ingerophrynus_parvus_myanmar.2 acucuucuauguccxxxxxxxxxxxxxxxxcucuacxxxxxxxxxxxxaxxxxxx
^Ingerophrynus_parvus_penang.1 acucucucccgucuuauauuuuuauaaccxccucacuuuuauucagcuaxguxaa
^Ingerophrynus_parvus_penang.2 acucucucccgucuuauauuuuuauaaccxccucacuuuuauucagcuaxguxaa
^Ingerophrynus_parvus_82118_selai.1 accuxuuacxguucuacxxxccuacxxxxxccuuacucxxaxxxaaxxaxxxxxx
^Ingerophrynus_parvus_82118_selai.2 accuxuuacxguucuacxxxccuacxxxxxccuuacucxxaxxxaaxxaxxxxxx
^Ingerophrynus_parvus_gombak.1 auuuuuuccaauucuguacxcucacgauxxcuuuacuuuxacuxaacxaxxxxax
^Ingerophrynus_parvus_gombak.2 auuuuuuccaauucuguacxcucacgauxxcuuuacuuuxacuxaacxaxxxxax


Per-locus sequences in data and 'species&tree' tag:
C.File | Data |                Status                | Population
-------+------+--------------------------------------+-----------
     4 |    4 | [OK]                                 | macrotis  
     2 |    2 | [OK]                                 | myan      
     6 |    6 | [OK]                                 | parvus    


(A) List of best models (count postP #species SpeciesTree)
44634 0.446340 0.446340 3  (macrotis myan parvus)  ((macrotis, myan), parvus);
31803 0.318030 0.764370 3  (macrotis myan parvus)  (macrotis, (myan, parvus));
18187 0.181870 0.946240 3  (macrotis myan parvus)  ((macrotis, parvus), myan);
 3683 0.036830 0.983070 2  (macrotismyan parvus)  (macrotismyan, parvus);
 1163 0.011630 0.994700 2  (macrotis myanparvus)  (macrotis, myanparvus);
  462 0.004620 0.999320 1  (macrotismyanparvus)  macrotismyanparvus;
   67 0.000670 0.999990 2  (macrotisparvus myan)  (macrotisparvus, myan);
    1 0.000010 1.000000 3  (macrotis myanparvus)  (macrotis, myanparvus);

(B) 5 species delimitations & their posterior probabilities
94624 0.946240   3 (macrotis myan parvus)
 3683 0.036830   2 (macrotismyan parvus)
 1164 0.011640   2 (macrotis myanparvus)
  462 0.004620   1 (macrotismyanparvus)
   67 0.000670   2 (macrotisparvus myan)

(C) 7 delimited species & their posterior probabilities
98307 0.983070 parvus
95788 0.957880 macrotis
94691 0.946910 myan
 3683 0.036830 macrotismyan
 1164 0.011640 myanparvus
  462 0.004620 macrotismyanparvus
   67 0.000670 macrotisparvus

(D) Posterior probability for # of species
P[1] = 0.004620  prior[1] = 0.333333
P[2] = 0.049140  prior[2] = 0.333333
P[3] = 0.946240  prior[3] = 0.333333
