# Supplementary material for: To split or not to split? Multilocus phylogeny and molecular species delimitation of southeast Asian toads (family: Bufonidae)
Source: BMC Evol Biol. 2019 Apr 25;19:95. doi: 10.1186/s12862-019-1422-3 (PMC6485082; doi:10.1186/s12862-019-1422-3)
Supplement: Supplementary file 6 — Results of the BPP A11 analysis. (ZIP 216 kb) [file 12862_2019_1422_MOESM6_ESM.zip › A11 results/parvus/A11_prior8_out.txt]

COMPRESSED ALIGNMENTS

6 55
^Ingerophrynus_macrotis_myanmar acucuucuccaaaauauauucccuaguauucuucgauuuugccucugacuxxxxx
^Ingerophrynus_macrotis_laos acucuucuccaaaauauauucccuaguauuuccuauccacauucucacxxgcuxx
^Ingerophrynus_parvus_myanmar acucuucuauguccxxxxxxxxxxxxxxxxcucuacxxxxxxxxxxxxaxxxxxx
^Ingerophrynus_parvus_penang acucucucccgucuuauauuuuuauaaccxccucacuuuuauucagcuaxguxaa
^Ingerophrynus_parvus_82118_selai accuxuuacxguucuacxxxccuacxxxxxccuuacucxxaxxxaaxxaxxxxxx
^Ingerophrynus_parvus_gombak auuuuuuccaauucuguacxcucacgauxxcuuuacuuuxacuxaacxaxxxxax

COMPRESSED ALIGNMENTS AFTER PHASING OF DIPLOID SEQUENCES

12 55
^Ingerophrynus_macrotis_myanmar.1 acucuucuccaaaauauauucccuaguauucuucgauuuugccucugacuxxxxx
^Ingerophrynus_macrotis_myanmar.2 acucuucuccaaaauauauucccuaguauucuucgauuuugccucugacuxxxxx
^Ingerophrynus_macrotis_laos.1 acucuucuccaaaauauauucccuaguauuuccuauccacauucucacxxgcuxx
^Ingerophrynus_macrotis_laos.2 acucuucuccaaaauauauucccuaguauuuccuauccacauucucacxxgcuxx
^Ingerophrynus_parvus_myanmar.1 acucuucuauguccxxxxxxxxxxxxxxxxcucuacxxxxxxxxxxxxaxxxxxx
^Ingerophrynus_parvus_myanmar.2 acucuucuauguccxxxxxxxxxxxxxxxxcucuacxxxxxxxxxxxxaxxxxxx
^Ingerophrynus_parvus_penang.1 acucucucccgucuuauauuuuuauaaccxccucacuuuuauucagcuaxguxaa
^Ingerophrynus_parvus_penang.2 acucucucccgucuuauauuuuuauaaccxccucacuuuuauucagcuaxguxaa
^Ingerophrynus_parvus_82118_selai.1 accuxuuacxguucuacxxxccuacxxxxxccuuacucxxaxxxaaxxaxxxxxx
^Ingerophrynus_parvus_82118_selai.2 accuxuuacxguucuacxxxccuacxxxxxccuuacucxxaxxxaaxxaxxxxxx
^Ingerophrynus_parvus_gombak.1 auuuuuuccaauucuguacxcucacgauxxcuuuacuuuxacuxaacxaxxxxax
^Ingerophrynus_parvus_gombak.2 auuuuuuccaauucuguacxcucacgauxxcuuuacuuuxacuxaacxaxxxxax


Per-locus sequences in data and 'species&tree' tag:
C.File | Data |                Status                | Population
-------+------+--------------------------------------+-----------
     4 |    4 | [OK]                                 | macrotis  
     2 |    2 | [OK]                                 | myan      
     6 |    6 | [OK]                                 | parvus    


(A) List of best models (count postP #species SpeciesTree)
35163 0.351630 0.351630 3  (macrotis myan parvus)  ((macrotis, myan), parvus);
30356 0.303560 0.655190 3  (macrotis myan parvus)  (macrotis, (myan, parvus));
21906 0.219060 0.874250 3  (macrotis myan parvus)  ((macrotis, parvus), myan);
 7541 0.075410 0.949660 2  (macrotismyan parvus)  (macrotismyan, parvus);
 4298 0.042980 0.992640 2  (macrotis myanparvus)  (macrotis, myanparvus);
  719 0.007190 0.999830 2  (macrotisparvus myan)  (macrotisparvus, myan);
   11 0.000110 0.999940 3  (macrotismyan parvus)  (macrotismyan, parvus);
    4 0.000040 0.999980 3  (macrotis myanparvus)  (macrotis, myanparvus);
    2 0.000020 1.000000 1  (macrotismyanparvus)  macrotismyanparvus;

(B) 5 species delimitations & their posterior probabilities
87425 0.874250   3 (macrotis myan parvus)
 7552 0.075520   2 (macrotismyan parvus)
 4302 0.043020   2 (macrotis myanparvus)
  719 0.007190   2 (macrotisparvus myan)
    2 0.000020   1 (macrotismyanparvus)

(C) 7 delimited species & their posterior probabilities
94977 0.949770 parvus
91727 0.917270 macrotis
88144 0.881440 myan
 7552 0.075520 macrotismyan
 4302 0.043020 myanparvus
  719 0.007190 macrotisparvus
    2 0.000020 macrotismyanparvus

(D) Posterior probability for # of species
P[1] = 0.000020  prior[1] = 0.333333
P[2] = 0.125730  prior[2] = 0.333333
P[3] = 0.874250  prior[3] = 0.333333
