# Supplementary material for: To split or not to split? Multilocus phylogeny and molecular species delimitation of southeast Asian toads (family: Bufonidae)
Source: BMC Evol Biol. 2019 Apr 25;19:95. doi: 10.1186/s12862-019-1422-3 (PMC6485082; doi:10.1186/s12862-019-1422-3)
Supplement: Supplementary file 6 — Results of the BPP A11 analysis. (ZIP 216 kb) [file 12862_2019_1422_MOESM6_ESM.zip › A11 results/signata/A11_prior10_out.txt]

COMPRESSED ALIGNMENTS

6 59
^Pelophryne_penrissenensis acuuuuuacucauacuaugaacucgagacuuccguaauacauucucuaucccuxxxxxx
^Pelophryne_signata acuuuuuacucauacuaugaacucgaacucauuaacccuugccaauxxxxccuuuuuux
^Pelophryne_signata_10237_berlumut acuuuuuacugucuucccaxxxxxxxgacuauuaaccaxxxxxxxxuaxxasguuuxxx
^Pelophryne_signata_5035_tioman acuuuccrxxcucuuccxxxxxxxxxgacuauuaayxaxxxxxxxxuaxxmskuuxxxx
^Pelophryne_signata_AB331720_pen_msia acuccuuacucauaucuuaaacaaaxgaucucuaaccgacaccucxuauxccuuxuuxu
^Pelophryne_signata_sumatra auxuxuxxcxcacxuxxuaagxuaxxgxcxaxuuxcxaauxcxuxxuxxxcxuuuxxxx

COMPRESSED ALIGNMENTS AFTER PHASING OF DIPLOID SEQUENCES

12 61
^Pelophryne_penrissenensis.1 acuuuaauucuccuuauacuaugaacucgagacuuccguaaauacauucucuaucxxxxxx
^Pelophryne_penrissenensis.2 acuuuaauucuccuuauacuaugaacucgagacuuccguaaauacauucucuaucxxxxxx
^Pelophryne_signata.1 acuuuaauucuccuuauacuaugaacucgaacucauuaaccccuugccaauxxxxuuuuux
^Pelophryne_signata.2 acuuuaauucuccuuauacuaugaacucgaacucauuaaccccuugccaauxxxxuuuuux
^Pelophryne_signata_10237_berlumut.1 acuuuaauucucgggucuucccaxxxxxxxgacuauuaacccaxxxxxxxxuaxxuuuxxx
^Pelophryne_signata_10237_berlumut.2 acuuuaauucuggggucuucccaxxxxxxxgacuauuaacccaxxxxxxxxuaxxuuuxxx
^Pelophryne_signata_5035_tioman.1 acuuuagccxxccugucuuccxxxxxxxxxgacuauuaacuxaxxxxxxxxuaxxuuxxxx
^Pelophryne_signata_5035_tioman.2 acuuugaccxxgcguucuuccxxxxxxxxxgacuauuaaucxaxxxxxxxxuaxxuuxxxx
^Pelophryne_signata_AB331720_pen_msia.1 acuccaauucuccuuauaucuuaaacaaaxgaucucuaacccgacaccucxuauxuxuuxu
^Pelophryne_signata_AB331720_pen_msia.2 acuccaauucuccuuauaucuuaaacaaaxgaucucuaacccgacaccucxuauxuxuuxu
^Pelophryne_signata_sumatra.1 auxuxxxuxcxxcuuacxuxxuaagxuaxxgxcxaxuuxccxaauxcxuxxuxxxuuxxxx
^Pelophryne_signata_sumatra.2 auxuxxxuxcxxcuuacxuxxuaagxuaxxgxcxaxuuxccxaauxcxuxxuxxxuuxxxx


Per-locus sequences in data and 'species&tree' tag:
C.File | Data |                Status                | Population
-------+------+--------------------------------------+-----------
     2 |    2 | [OK]                                 | penri     
     2 |    2 | [OK]                                 | signata   
     8 |    8 | [OK]                                 | cf_signata


(A) List of best models (count postP #species SpeciesTree)
45371 0.453710 0.453710 3  (cf_signata penri signata)  (cf_signata, (penri, signata));
42381 0.423810 0.877520 3  (cf_signata penri signata)  ((cf_signata, signata), penri);
12235 0.122350 0.999870 3  (cf_signata penri signata)  ((cf_signata, penri), signata);
   10 0.000100 0.999970 2  (cf_signatasignata penri)  (cf_signatasignata, penri);
    3 0.000030 1.000000 2  (cf_signatapenri signata)  (cf_signatapenri, signata);

(B) 3 species delimitations & their posterior probabilities
99987 0.999870   3 (cf_signata penri signata)
   10 0.000100   2 (cf_signatasignata penri)
    3 0.000030   2 (cf_signatapenri signata)

(C) 5 delimited species & their posterior probabilities
99997 0.999970 penri
99990 0.999900 signata
99987 0.999870 cf_signata
   10 0.000100 cf_signatasignata
    3 0.000030 cf_signatapenri

(D) Posterior probability for # of species
P[1] = 0.000000  prior[1] = 0.333333
P[2] = 0.000130  prior[2] = 0.333333
P[3] = 0.999870  prior[3] = 0.333333
