# Supplementary material for: To split or not to split? Multilocus phylogeny and molecular species delimitation of southeast Asian toads (family: Bufonidae)
Source: BMC Evol Biol. 2019 Apr 25;19:95. doi: 10.1186/s12862-019-1422-3 (PMC6485082; doi:10.1186/s12862-019-1422-3)
Supplement: Supplementary file 6 — Results of the BPP A11 analysis. (ZIP 216 kb) [file 12862_2019_1422_MOESM6_ESM.zip › A11 results/signata/A11_prior6_out.txt]

COMPRESSED ALIGNMENTS

6 59
^Pelophryne_penrissenensis acuuuuuacucauacuaugaacucgagacuuccguaauacauucucuaucccuxxxxxx
^Pelophryne_signata acuuuuuacucauacuaugaacucgaacucauuaacccuugccaauxxxxccuuuuuux
^Pelophryne_signata_10237_berlumut acuuuuuacugucuucccaxxxxxxxgacuauuaaccaxxxxxxxxuaxxasguuuxxx
^Pelophryne_signata_5035_tioman acuuuccrxxcucuuccxxxxxxxxxgacuauuaayxaxxxxxxxxuaxxmskuuxxxx
^Pelophryne_signata_AB331720_pen_msia acuccuuacucauaucuuaaacaaaxgaucucuaaccgacaccucxuauxccuuxuuxu
^Pelophryne_signata_sumatra auxuxuxxcxcacxuxxuaagxuaxxgxcxaxuuxcxaauxcxuxxuxxxcxuuuxxxx

COMPRESSED ALIGNMENTS AFTER PHASING OF DIPLOID SEQUENCES

12 61
^Pelophryne_penrissenensis.1 acuuuaauucuccuuauacuaugaacucgagacuuccguaaauacauucucuaucxxxxxx
^Pelophryne_penrissenensis.2 acuuuaauucuccuuauacuaugaacucgagacuuccguaaauacauucucuaucxxxxxx
^Pelophryne_signata.1 acuuuaauucuccuuauacuaugaacucgaacucauuaaccccuugccaauxxxxuuuuux
^Pelophryne_signata.2 acuuuaauucuccuuauacuaugaacucgaacucauuaaccccuugccaauxxxxuuuuux
^Pelophryne_signata_10237_berlumut.1 acuuuaauucucgggucuucccaxxxxxxxgacuauuaacccaxxxxxxxxuaxxuuuxxx
^Pelophryne_signata_10237_berlumut.2 acuuuaauucuggggucuucccaxxxxxxxgacuauuaacccaxxxxxxxxuaxxuuuxxx
^Pelophryne_signata_5035_tioman.1 acuuuagccxxccugucuuccxxxxxxxxxgacuauuaacuxaxxxxxxxxuaxxuuxxxx
^Pelophryne_signata_5035_tioman.2 acuuugaccxxgcguucuuccxxxxxxxxxgacuauuaaucxaxxxxxxxxuaxxuuxxxx
^Pelophryne_signata_AB331720_pen_msia.1 acuccaauucuccuuauaucuuaaacaaaxgaucucuaacccgacaccucxuauxuxuuxu
^Pelophryne_signata_AB331720_pen_msia.2 acuccaauucuccuuauaucuuaaacaaaxgaucucuaacccgacaccucxuauxuxuuxu
^Pelophryne_signata_sumatra.1 auxuxxxuxcxxcuuacxuxxuaagxuaxxgxcxaxuuxccxaauxcxuxxuxxxuuxxxx
^Pelophryne_signata_sumatra.2 auxuxxxuxcxxcuuacxuxxuaagxuaxxgxcxaxuuxccxaauxcxuxxuxxxuuxxxx


Per-locus sequences in data and 'species&tree' tag:
C.File | Data |                Status                | Population
-------+------+--------------------------------------+-----------
     2 |    2 | [OK]                                 | penri     
     2 |    2 | [OK]                                 | signata   
     8 |    8 | [OK]                                 | cf_signata


(A) List of best models (count postP #species SpeciesTree)
35155 0.351550 0.351550 3  (cf_signata penri signata)  (cf_signata, (penri, signata));
20244 0.202440 0.553990 2  (cf_signata penrisignata)  (cf_signata, penrisignata);
17779 0.177790 0.731780 3  (cf_signata penri signata)  ((cf_signata, signata), penri);
17413 0.174130 0.905910 3  (cf_signata penri signata)  ((cf_signata, penri), signata);
 4724 0.047240 0.953150 2  (cf_signatasignata penri)  (cf_signatasignata, penri);
 4448 0.044480 0.997630 2  (cf_signatapenri signata)  (cf_signatapenri, signata);
  129 0.001290 0.998920 1  (cf_signatapenrisignata)  cf_signatapenrisignata;
   77 0.000770 0.999690 3  (cf_signata penrisignata)  (cf_signata, penrisignata);
   16 0.000160 0.999850 3  (cf_signatasignata penri)  (cf_signatasignata, penri);
   15 0.000150 1.000000 3  (cf_signatapenri signata)  (cf_signatapenri, signata);

(B) 5 species delimitations & their posterior probabilities
70347 0.703470   3 (cf_signata penri signata)
20321 0.203210   2 (cf_signata penrisignata)
 4740 0.047400   2 (cf_signatasignata penri)
 4463 0.044630   2 (cf_signatapenri signata)
  129 0.001290   1 (cf_signatapenrisignata)

(C) 7 delimited species & their posterior probabilities
90668 0.906680 cf_signata
75087 0.750870 penri
74810 0.748100 signata
20321 0.203210 penrisignata
 4740 0.047400 cf_signatasignata
 4463 0.044630 cf_signatapenri
  129 0.001290 cf_signatapenrisignata

(D) Posterior probability for # of species
P[1] = 0.001290  prior[1] = 0.333333
P[2] = 0.295240  prior[2] = 0.333333
P[3] = 0.703470  prior[3] = 0.333333
