# Supplementary material for: To split or not to split? Multilocus phylogeny and molecular species delimitation of southeast Asian toads (family: Bufonidae)
Source: BMC Evol Biol. 2019 Apr 25;19:95. doi: 10.1186/s12862-019-1422-3 (PMC6485082; doi:10.1186/s12862-019-1422-3)
Supplement: Supplementary file 6 — Results of the BPP A11 analysis. (ZIP 216 kb) [file 12862_2019_1422_MOESM6_ESM.zip › A11 results/signata/A11_prior8_out.txt]

COMPRESSED ALIGNMENTS

6 59
^Pelophryne_penrissenensis acuuuuuacucauacuaugaacucgagacuuccguaauacauucucuaucccuxxxxxx
^Pelophryne_signata acuuuuuacucauacuaugaacucgaacucauuaacccuugccaauxxxxccuuuuuux
^Pelophryne_signata_10237_berlumut acuuuuuacugucuucccaxxxxxxxgacuauuaaccaxxxxxxxxuaxxasguuuxxx
^Pelophryne_signata_5035_tioman acuuuccrxxcucuuccxxxxxxxxxgacuauuaayxaxxxxxxxxuaxxmskuuxxxx
^Pelophryne_signata_AB331720_pen_msia acuccuuacucauaucuuaaacaaaxgaucucuaaccgacaccucxuauxccuuxuuxu
^Pelophryne_signata_sumatra auxuxuxxcxcacxuxxuaagxuaxxgxcxaxuuxcxaauxcxuxxuxxxcxuuuxxxx

COMPRESSED ALIGNMENTS AFTER PHASING OF DIPLOID SEQUENCES

12 61
^Pelophryne_penrissenensis.1 acuuuaauucuccuuauacuaugaacucgagacuuccguaaauacauucucuaucxxxxxx
^Pelophryne_penrissenensis.2 acuuuaauucuccuuauacuaugaacucgagacuuccguaaauacauucucuaucxxxxxx
^Pelophryne_signata.1 acuuuaauucuccuuauacuaugaacucgaacucauuaaccccuugccaauxxxxuuuuux
^Pelophryne_signata.2 acuuuaauucuccuuauacuaugaacucgaacucauuaaccccuugccaauxxxxuuuuux
^Pelophryne_signata_10237_berlumut.1 acuuuaauucucgggucuucccaxxxxxxxgacuauuaacccaxxxxxxxxuaxxuuuxxx
^Pelophryne_signata_10237_berlumut.2 acuuuaauucuggggucuucccaxxxxxxxgacuauuaacccaxxxxxxxxuaxxuuuxxx
^Pelophryne_signata_5035_tioman.1 acuuuagccxxccugucuuccxxxxxxxxxgacuauuaacuxaxxxxxxxxuaxxuuxxxx
^Pelophryne_signata_5035_tioman.2 acuuugaccxxgcguucuuccxxxxxxxxxgacuauuaaucxaxxxxxxxxuaxxuuxxxx
^Pelophryne_signata_AB331720_pen_msia.1 acuccaauucuccuuauaucuuaaacaaaxgaucucuaacccgacaccucxuauxuxuuxu
^Pelophryne_signata_AB331720_pen_msia.2 acuccaauucuccuuauaucuuaaacaaaxgaucucuaacccgacaccucxuauxuxuuxu
^Pelophryne_signata_sumatra.1 auxuxxxuxcxxcuuacxuxxuaagxuaxxgxcxaxuuxccxaauxcxuxxuxxxuuxxxx
^Pelophryne_signata_sumatra.2 auxuxxxuxcxxcuuacxuxxuaagxuaxxgxcxaxuuxccxaauxcxuxxuxxxuuxxxx


Per-locus sequences in data and 'species&tree' tag:
C.File | Data |                Status                | Population
-------+------+--------------------------------------+-----------
     2 |    2 | [OK]                                 | penri     
     2 |    2 | [OK]                                 | signata   
     8 |    8 | [OK]                                 | cf_signata


(A) List of best models (count postP #species SpeciesTree)
39721 0.397210 0.397210 3  (cf_signata penri signata)  (cf_signata, (penri, signata));
17762 0.177620 0.574830 2  (cf_signata penrisignata)  (cf_signata, penrisignata);
17664 0.176640 0.751470 3  (cf_signata penri signata)  ((cf_signata, signata), penri);
17518 0.175180 0.926650 3  (cf_signata penri signata)  ((cf_signata, penri), signata);
 3629 0.036290 0.962940 2  (cf_signatapenri signata)  (cf_signatapenri, signata);
 3585 0.035850 0.998790 2  (cf_signatasignata penri)  (cf_signatasignata, penri);
   65 0.000650 0.999440 1  (cf_signatapenrisignata)  cf_signatapenrisignata;
   37 0.000370 0.999810 3  (cf_signata penrisignata)  (cf_signata, penrisignata);
   11 0.000110 0.999920 3  (cf_signatasignata penri)  (cf_signatasignata, penri);
    8 0.000080 1.000000 3  (cf_signatapenri signata)  (cf_signatapenri, signata);

(B) 5 species delimitations & their posterior probabilities
74903 0.749030   3 (cf_signata penri signata)
17799 0.177990   2 (cf_signata penrisignata)
 3637 0.036370   2 (cf_signatapenri signata)
 3596 0.035960   2 (cf_signatasignata penri)
   65 0.000650   1 (cf_signatapenrisignata)

(C) 7 delimited species & their posterior probabilities
92702 0.927020 cf_signata
78540 0.785400 signata
78499 0.784990 penri
17799 0.177990 penrisignata
 3637 0.036370 cf_signatapenri
 3596 0.035960 cf_signatasignata
   65 0.000650 cf_signatapenrisignata

(D) Posterior probability for # of species
P[1] = 0.000650  prior[1] = 0.333333
P[2] = 0.250320  prior[2] = 0.333333
P[3] = 0.749030  prior[3] = 0.333333
