# Supplementary material for: To split or not to split? Multilocus phylogeny and molecular species delimitation of southeast Asian toads (family: Bufonidae)
Source: BMC Evol Biol. 2019 Apr 25;19:95. doi: 10.1186/s12862-019-1422-3 (PMC6485082; doi:10.1186/s12862-019-1422-3)
Supplement: Supplementary file 6 — Results of the BPP A11 analysis. (ZIP 216 kb) [file 12862_2019_1422_MOESM6_ESM.zip › A11 results/signata/A11_prior9_out.txt]

COMPRESSED ALIGNMENTS

6 59
^Pelophryne_penrissenensis acuuuuuacucauacuaugaacucgagacuuccguaauacauucucuaucccuxxxxxx
^Pelophryne_signata acuuuuuacucauacuaugaacucgaacucauuaacccuugccaauxxxxccuuuuuux
^Pelophryne_signata_10237_berlumut acuuuuuacugucuucccaxxxxxxxgacuauuaaccaxxxxxxxxuaxxasguuuxxx
^Pelophryne_signata_5035_tioman acuuuccrxxcucuuccxxxxxxxxxgacuauuaayxaxxxxxxxxuaxxmskuuxxxx
^Pelophryne_signata_AB331720_pen_msia acuccuuacucauaucuuaaacaaaxgaucucuaaccgacaccucxuauxccuuxuuxu
^Pelophryne_signata_sumatra auxuxuxxcxcacxuxxuaagxuaxxgxcxaxuuxcxaauxcxuxxuxxxcxuuuxxxx

COMPRESSED ALIGNMENTS AFTER PHASING OF DIPLOID SEQUENCES

12 61
^Pelophryne_penrissenensis.1 acuuuaauucuccuuauacuaugaacucgagacuuccguaaauacauucucuaucxxxxxx
^Pelophryne_penrissenensis.2 acuuuaauucuccuuauacuaugaacucgagacuuccguaaauacauucucuaucxxxxxx
^Pelophryne_signata.1 acuuuaauucuccuuauacuaugaacucgaacucauuaaccccuugccaauxxxxuuuuux
^Pelophryne_signata.2 acuuuaauucuccuuauacuaugaacucgaacucauuaaccccuugccaauxxxxuuuuux
^Pelophryne_signata_10237_berlumut.1 acuuuaauucucgggucuucccaxxxxxxxgacuauuaacccaxxxxxxxxuaxxuuuxxx
^Pelophryne_signata_10237_berlumut.2 acuuuaauucuggggucuucccaxxxxxxxgacuauuaacccaxxxxxxxxuaxxuuuxxx
^Pelophryne_signata_5035_tioman.1 acuuuagccxxccugucuuccxxxxxxxxxgacuauuaacuxaxxxxxxxxuaxxuuxxxx
^Pelophryne_signata_5035_tioman.2 acuuugaccxxgcguucuuccxxxxxxxxxgacuauuaaucxaxxxxxxxxuaxxuuxxxx
^Pelophryne_signata_AB331720_pen_msia.1 acuccaauucuccuuauaucuuaaacaaaxgaucucuaacccgacaccucxuauxuxuuxu
^Pelophryne_signata_AB331720_pen_msia.2 acuccaauucuccuuauaucuuaaacaaaxgaucucuaacccgacaccucxuauxuxuuxu
^Pelophryne_signata_sumatra.1 auxuxxxuxcxxcuuacxuxxuaagxuaxxgxcxaxuuxccxaauxcxuxxuxxxuuxxxx
^Pelophryne_signata_sumatra.2 auxuxxxuxcxxcuuacxuxxuaagxuaxxgxcxaxuuxccxaauxcxuxxuxxxuuxxxx


Per-locus sequences in data and 'species&tree' tag:
C.File | Data |                Status                | Population
-------+------+--------------------------------------+-----------
     2 |    2 | [OK]                                 | penri     
     2 |    2 | [OK]                                 | signata   
     8 |    8 | [OK]                                 | cf_signata


(A) List of best models (count postP #species SpeciesTree)
60719 0.607190 0.607190 3  (cf_signata penri signata)  (cf_signata, (penri, signata));
13293 0.132930 0.740120 3  (cf_signata penri signata)  ((cf_signata, penri), signata);
13051 0.130510 0.870630 3  (cf_signata penri signata)  ((cf_signata, signata), penri);
 7039 0.070390 0.941020 1  (cf_signatapenrisignata)  cf_signatapenrisignata;
 2034 0.020340 0.961360 2  (cf_signata penrisignata)  (cf_signata, penrisignata);
 1972 0.019720 0.981080 2  (cf_signatasignata penri)  (cf_signatasignata, penri);
 1892 0.018920 1.000000 2  (cf_signatapenri signata)  (cf_signatapenri, signata);

(B) 5 species delimitations & their posterior probabilities
87063 0.870630   3 (cf_signata penri signata)
 7039 0.070390   1 (cf_signatapenrisignata)
 2034 0.020340   2 (cf_signata penrisignata)
 1972 0.019720   2 (cf_signatasignata penri)
 1892 0.018920   2 (cf_signatapenri signata)

(C) 7 delimited species & their posterior probabilities
89097 0.890970 cf_signata
89035 0.890350 penri
88955 0.889550 signata
 7039 0.070390 cf_signatapenrisignata
 2034 0.020340 penrisignata
 1972 0.019720 cf_signatasignata
 1892 0.018920 cf_signatapenri

(D) Posterior probability for # of species
P[1] = 0.070390  prior[1] = 0.333333
P[2] = 0.058980  prior[2] = 0.333333
P[3] = 0.870630  prior[3] = 0.333333
