# Supplementary material for: To split or not to split? Multilocus phylogeny and molecular species delimitation of southeast Asian toads (family: Bufonidae)
Source: BMC Evol Biol. 2019 Apr 25;19:95. doi: 10.1186/s12862-019-1422-3 (PMC6485082; doi:10.1186/s12862-019-1422-3)
Supplement: Supplementary file 6 — Results of the BPP A11 analysis. (ZIP 216 kb) [file 12862_2019_1422_MOESM6_ESM.zip › A11 results/sum_bor/A11_prior1_out.txt]

COMPRESSED ALIGNMENTS

6 29
^Leptophryne_borbonica_java uuacuagguxxxxxxxxxxxxxxxxxxxx
^Leptophryne_borbonica_sumatra uuacuaaacgccuccaucaaxxxxxxxxx
^Leptophryne_borbonica_AB746458_sarawak uuaccgggcgccucugcuxxauaaaxxxx
^Leptophryne_borbonica_crocker_sabah uuguuggacgcccucauuauauugxugxx
^Leptophryne_borbonica_EF107164_malaysia ucauuggacgxxxxcxxxxxxxxxaxxax
^Leptophryne_borbonica_FJ882799_unknown ucauuggacgcuuucacuxxacagauxaa

COMPRESSED ALIGNMENTS AFTER PHASING OF DIPLOID SEQUENCES

12 29
^Leptophryne_borbonica_java.1 uuacuagguxxxxxxxxxxxxxxxxxxxx
^Leptophryne_borbonica_java.2 uuacuagguxxxxxxxxxxxxxxxxxxxx
^Leptophryne_borbonica_sumatra.1 uuacuaaacgccuccaucaaxxxxxxxxx
^Leptophryne_borbonica_sumatra.2 uuacuaaacgccuccaucaaxxxxxxxxx
^Leptophryne_borbonica_AB746458_sarawak.1 uuaccgggcgccucugcuxxauaaaxxxx
^Leptophryne_borbonica_AB746458_sarawak.2 uuaccgggcgccucugcuxxauaaaxxxx
^Leptophryne_borbonica_crocker_sabah.1 uuguuggacgcccucauuauauugxugxx
^Leptophryne_borbonica_crocker_sabah.2 uuguuggacgcccucauuauauugxugxx
^Leptophryne_borbonica_EF107164_malaysia.1 ucauuggacgxxxxcxxxxxxxxxaxxax
^Leptophryne_borbonica_EF107164_malaysia.2 ucauuggacgxxxxcxxxxxxxxxaxxax
^Leptophryne_borbonica_FJ882799_unknown.1 ucauuggacgcuuucacuxxacagauxaa
^Leptophryne_borbonica_FJ882799_unknown.2 ucauuggacgcuuucacuxxacagauxaa


Per-locus sequences in data and 'species&tree' tag:
C.File | Data |                Status                | Population
-------+------+--------------------------------------+-----------
     8 |    8 | [OK]                                 | borneo    
     2 |    2 | [OK]                                 | sumatra   
     2 |    2 | [OK]                                 | java      


(A) List of best models (count postP #species SpeciesTree)
58751 0.587510 0.587510 3  (borneo java sumatra)  (borneo, (java, sumatra));
16792 0.167920 0.755430 3  (borneo java sumatra)  ((borneo, java), sumatra);
16762 0.167620 0.923050 3  (borneo java sumatra)  ((borneo, sumatra), java);
 3315 0.033150 0.956200 1  (borneojavasumatra)  borneojavasumatra;
 2030 0.020300 0.976500 2  (borneojava sumatra)  (borneojava, sumatra);
 1875 0.018750 0.995250 2  (borneosumatra java)  (borneosumatra, java);
  437 0.004370 0.999620 2  (borneo javasumatra)  (borneo, javasumatra);
   20 0.000200 0.999820 3  (borneojava sumatra)  (borneojava, sumatra);
   15 0.000150 0.999970 3  (borneosumatra java)  (borneosumatra, java);
    3 0.000030 1.000000 3  (borneo javasumatra)  (borneo, javasumatra);

(B) 5 species delimitations & their posterior probabilities
92305 0.923050   3 (borneo java sumatra)
 3315 0.033150   1 (borneojavasumatra)
 2050 0.020500   2 (borneojava sumatra)
 1890 0.018900   2 (borneosumatra java)
  440 0.004400   2 (borneo javasumatra)

(C) 7 delimited species & their posterior probabilities
94355 0.943550 sumatra
94195 0.941950 java
92745 0.927450 borneo
 3315 0.033150 borneojavasumatra
 2050 0.020500 borneojava
 1890 0.018900 borneosumatra
  440 0.004400 javasumatra

(D) Posterior probability for # of species
P[1] = 0.033150  prior[1] = 0.333333
P[2] = 0.043800  prior[2] = 0.333333
P[3] = 0.923050  prior[3] = 0.333333
