# Supplementary material for: To split or not to split? Multilocus phylogeny and molecular species delimitation of southeast Asian toads (family: Bufonidae)
Source: BMC Evol Biol. 2019 Apr 25;19:95. doi: 10.1186/s12862-019-1422-3 (PMC6485082; doi:10.1186/s12862-019-1422-3)
Supplement: Supplementary file 6 — Results of the BPP A11 analysis. (ZIP 216 kb) [file 12862_2019_1422_MOESM6_ESM.zip › A11 results/sum_bor/A11_prior3_out.txt]

COMPRESSED ALIGNMENTS

6 29
^Leptophryne_borbonica_java uuacuagguxxxxxxxxxxxxxxxxxxxx
^Leptophryne_borbonica_sumatra uuacuaaacgccuccaucaaxxxxxxxxx
^Leptophryne_borbonica_AB746458_sarawak uuaccgggcgccucugcuxxauaaaxxxx
^Leptophryne_borbonica_crocker_sabah uuguuggacgcccucauuauauugxugxx
^Leptophryne_borbonica_EF107164_malaysia ucauuggacgxxxxcxxxxxxxxxaxxax
^Leptophryne_borbonica_FJ882799_unknown ucauuggacgcuuucacuxxacagauxaa

COMPRESSED ALIGNMENTS AFTER PHASING OF DIPLOID SEQUENCES

12 29
^Leptophryne_borbonica_java.1 uuacuagguxxxxxxxxxxxxxxxxxxxx
^Leptophryne_borbonica_java.2 uuacuagguxxxxxxxxxxxxxxxxxxxx
^Leptophryne_borbonica_sumatra.1 uuacuaaacgccuccaucaaxxxxxxxxx
^Leptophryne_borbonica_sumatra.2 uuacuaaacgccuccaucaaxxxxxxxxx
^Leptophryne_borbonica_AB746458_sarawak.1 uuaccgggcgccucugcuxxauaaaxxxx
^Leptophryne_borbonica_AB746458_sarawak.2 uuaccgggcgccucugcuxxauaaaxxxx
^Leptophryne_borbonica_crocker_sabah.1 uuguuggacgcccucauuauauugxugxx
^Leptophryne_borbonica_crocker_sabah.2 uuguuggacgcccucauuauauugxugxx
^Leptophryne_borbonica_EF107164_malaysia.1 ucauuggacgxxxxcxxxxxxxxxaxxax
^Leptophryne_borbonica_EF107164_malaysia.2 ucauuggacgxxxxcxxxxxxxxxaxxax
^Leptophryne_borbonica_FJ882799_unknown.1 ucauuggacgcuuucacuxxacagauxaa
^Leptophryne_borbonica_FJ882799_unknown.2 ucauuggacgcuuucacuxxacagauxaa


Per-locus sequences in data and 'species&tree' tag:
C.File | Data |                Status                | Population
-------+------+--------------------------------------+-----------
     8 |    8 | [OK]                                 | borneo    
     2 |    2 | [OK]                                 | sumatra   
     2 |    2 | [OK]                                 | java      


(A) List of best models (count postP #species SpeciesTree)
39550 0.395500 0.395500 3  (borneo java sumatra)  ((borneo, sumatra), java);
23759 0.237590 0.633090 3  (borneo java sumatra)  (borneo, (java, sumatra));
19919 0.199190 0.832280 3  (borneo java sumatra)  ((borneo, java), sumatra);
11983 0.119830 0.952110 2  (borneo javasumatra)  (borneo, javasumatra);
 2506 0.025060 0.977170 2  (borneosumatra java)  (borneosumatra, java);
 2279 0.022790 0.999960 2  (borneojava sumatra)  (borneojava, sumatra);
    3 0.000030 0.999990 1  (borneojavasumatra)  borneojavasumatra;
    1 0.000010 1.000000 3  (borneo javasumatra)  (borneo, javasumatra);

(B) 5 species delimitations & their posterior probabilities
83228 0.832280   3 (borneo java sumatra)
11984 0.119840   2 (borneo javasumatra)
 2506 0.025060   2 (borneosumatra java)
 2279 0.022790   2 (borneojava sumatra)
    3 0.000030   1 (borneojavasumatra)

(C) 7 delimited species & their posterior probabilities
95212 0.952120 borneo
85734 0.857340 java
85507 0.855070 sumatra
11984 0.119840 javasumatra
 2506 0.025060 borneosumatra
 2279 0.022790 borneojava
    3 0.000030 borneojavasumatra

(D) Posterior probability for # of species
P[1] = 0.000030  prior[1] = 0.333333
P[2] = 0.167690  prior[2] = 0.333333
P[3] = 0.832280  prior[3] = 0.333333
