# Supplementary material for: To split or not to split? Multilocus phylogeny and molecular species delimitation of southeast Asian toads (family: Bufonidae)
Source: BMC Evol Biol. 2019 Apr 25;19:95. doi: 10.1186/s12862-019-1422-3 (PMC6485082; doi:10.1186/s12862-019-1422-3)
Supplement: Supplementary file 6 — Results of the BPP A11 analysis. (ZIP 216 kb) [file 12862_2019_1422_MOESM6_ESM.zip › A11 results/sum_bor/A11_prior5_out.txt]

COMPRESSED ALIGNMENTS

6 29
^Leptophryne_borbonica_java uuacuagguxxxxxxxxxxxxxxxxxxxx
^Leptophryne_borbonica_sumatra uuacuaaacgccuccaucaaxxxxxxxxx
^Leptophryne_borbonica_AB746458_sarawak uuaccgggcgccucugcuxxauaaaxxxx
^Leptophryne_borbonica_crocker_sabah uuguuggacgcccucauuauauugxugxx
^Leptophryne_borbonica_EF107164_malaysia ucauuggacgxxxxcxxxxxxxxxaxxax
^Leptophryne_borbonica_FJ882799_unknown ucauuggacgcuuucacuxxacagauxaa

COMPRESSED ALIGNMENTS AFTER PHASING OF DIPLOID SEQUENCES

12 29
^Leptophryne_borbonica_java.1 uuacuagguxxxxxxxxxxxxxxxxxxxx
^Leptophryne_borbonica_java.2 uuacuagguxxxxxxxxxxxxxxxxxxxx
^Leptophryne_borbonica_sumatra.1 uuacuaaacgccuccaucaaxxxxxxxxx
^Leptophryne_borbonica_sumatra.2 uuacuaaacgccuccaucaaxxxxxxxxx
^Leptophryne_borbonica_AB746458_sarawak.1 uuaccgggcgccucugcuxxauaaaxxxx
^Leptophryne_borbonica_AB746458_sarawak.2 uuaccgggcgccucugcuxxauaaaxxxx
^Leptophryne_borbonica_crocker_sabah.1 uuguuggacgcccucauuauauugxugxx
^Leptophryne_borbonica_crocker_sabah.2 uuguuggacgcccucauuauauugxugxx
^Leptophryne_borbonica_EF107164_malaysia.1 ucauuggacgxxxxcxxxxxxxxxaxxax
^Leptophryne_borbonica_EF107164_malaysia.2 ucauuggacgxxxxcxxxxxxxxxaxxax
^Leptophryne_borbonica_FJ882799_unknown.1 ucauuggacgcuuucacuxxacagauxaa
^Leptophryne_borbonica_FJ882799_unknown.2 ucauuggacgcuuucacuxxacagauxaa


Per-locus sequences in data and 'species&tree' tag:
C.File | Data |                Status                | Population
-------+------+--------------------------------------+-----------
     8 |    8 | [OK]                                 | borneo    
     2 |    2 | [OK]                                 | sumatra   
     2 |    2 | [OK]                                 | java      


(A) List of best models (count postP #species SpeciesTree)
82514 0.825140 0.825140 3  (borneo java sumatra)  ((borneo, sumatra), java);
 8653 0.086530 0.911670 3  (borneo java sumatra)  (borneo, (java, sumatra));
 7149 0.071490 0.983160 3  (borneo java sumatra)  ((borneo, java), sumatra);
 1236 0.012360 0.995520 2  (borneo javasumatra)  (borneo, javasumatra);
  347 0.003470 0.998990 2  (borneosumatra java)  (borneosumatra, java);
   94 0.000940 0.999930 2  (borneojava sumatra)  (borneojava, sumatra);
    7 0.000070 1.000000 1  (borneojavasumatra)  borneojavasumatra;

(B) 5 species delimitations & their posterior probabilities
98316 0.983160   3 (borneo java sumatra)
 1236 0.012360   2 (borneo javasumatra)
  347 0.003470   2 (borneosumatra java)
   94 0.000940   2 (borneojava sumatra)
    7 0.000070   1 (borneojavasumatra)

(C) 7 delimited species & their posterior probabilities
99552 0.995520 borneo
98663 0.986630 java
98410 0.984100 sumatra
 1236 0.012360 javasumatra
  347 0.003470 borneosumatra
   94 0.000940 borneojava
    7 0.000070 borneojavasumatra

(D) Posterior probability for # of species
P[1] = 0.000070  prior[1] = 0.333333
P[2] = 0.016770  prior[2] = 0.333333
P[3] = 0.983160  prior[3] = 0.333333
