# Supplementary material for: To split or not to split? Multilocus phylogeny and molecular species delimitation of southeast Asian toads (family: Bufonidae)
Source: BMC Evol Biol. 2019 Apr 25;19:95. doi: 10.1186/s12862-019-1422-3 (PMC6485082; doi:10.1186/s12862-019-1422-3)
Supplement: Supplementary file 6 — Results of the BPP A11 analysis. (ZIP 216 kb) [file 12862_2019_1422_MOESM6_ESM.zip › A11 results/sum_bor/A11_prior8_out.txt]

COMPRESSED ALIGNMENTS

6 29
^Leptophryne_borbonica_java uuacuagguxxxxxxxxxxxxxxxxxxxx
^Leptophryne_borbonica_sumatra uuacuaaacgccuccaucaaxxxxxxxxx
^Leptophryne_borbonica_AB746458_sarawak uuaccgggcgccucugcuxxauaaaxxxx
^Leptophryne_borbonica_crocker_sabah uuguuggacgcccucauuauauugxugxx
^Leptophryne_borbonica_EF107164_malaysia ucauuggacgxxxxcxxxxxxxxxaxxax
^Leptophryne_borbonica_FJ882799_unknown ucauuggacgcuuucacuxxacagauxaa

COMPRESSED ALIGNMENTS AFTER PHASING OF DIPLOID SEQUENCES

12 29
^Leptophryne_borbonica_java.1 uuacuagguxxxxxxxxxxxxxxxxxxxx
^Leptophryne_borbonica_java.2 uuacuagguxxxxxxxxxxxxxxxxxxxx
^Leptophryne_borbonica_sumatra.1 uuacuaaacgccuccaucaaxxxxxxxxx
^Leptophryne_borbonica_sumatra.2 uuacuaaacgccuccaucaaxxxxxxxxx
^Leptophryne_borbonica_AB746458_sarawak.1 uuaccgggcgccucugcuxxauaaaxxxx
^Leptophryne_borbonica_AB746458_sarawak.2 uuaccgggcgccucugcuxxauaaaxxxx
^Leptophryne_borbonica_crocker_sabah.1 uuguuggacgcccucauuauauugxugxx
^Leptophryne_borbonica_crocker_sabah.2 uuguuggacgcccucauuauauugxugxx
^Leptophryne_borbonica_EF107164_malaysia.1 ucauuggacgxxxxcxxxxxxxxxaxxax
^Leptophryne_borbonica_EF107164_malaysia.2 ucauuggacgxxxxcxxxxxxxxxaxxax
^Leptophryne_borbonica_FJ882799_unknown.1 ucauuggacgcuuucacuxxacagauxaa
^Leptophryne_borbonica_FJ882799_unknown.2 ucauuggacgcuuucacuxxacagauxaa


Per-locus sequences in data and 'species&tree' tag:
C.File | Data |                Status                | Population
-------+------+--------------------------------------+-----------
     8 |    8 | [OK]                                 | borneo    
     2 |    2 | [OK]                                 | sumatra   
     2 |    2 | [OK]                                 | java      


(A) List of best models (count postP #species SpeciesTree)
34439 0.344390 0.344390 3  (borneo java sumatra)  (borneo, (java, sumatra));
23652 0.236520 0.580910 3  (borneo java sumatra)  ((borneo, sumatra), java);
23542 0.235420 0.816330 3  (borneo java sumatra)  ((borneo, java), sumatra);
14462 0.144620 0.960950 2  (borneo javasumatra)  (borneo, javasumatra);
 1945 0.019450 0.980400 2  (borneosumatra java)  (borneosumatra, java);
 1915 0.019150 0.999550 2  (borneojava sumatra)  (borneojava, sumatra);
   37 0.000370 0.999920 3  (borneo javasumatra)  (borneo, javasumatra);
    5 0.000050 0.999970 3  (borneojava sumatra)  (borneojava, sumatra);
    3 0.000030 1.000000 3  (borneosumatra java)  (borneosumatra, java);

(B) 4 species delimitations & their posterior probabilities
81633 0.816330   3 (borneo java sumatra)
14499 0.144990   2 (borneo javasumatra)
 1948 0.019480   2 (borneosumatra java)
 1920 0.019200   2 (borneojava sumatra)

(C) 6 delimited species & their posterior probabilities
96132 0.961320 borneo
83581 0.835810 java
83553 0.835530 sumatra
14499 0.144990 javasumatra
 1948 0.019480 borneosumatra
 1920 0.019200 borneojava

(D) Posterior probability for # of species
P[1] = 0.000000  prior[1] = 0.333333
P[2] = 0.183670  prior[2] = 0.333333
P[3] = 0.816330  prior[3] = 0.333333
