# Supplementary material for: To split or not to split? Multilocus phylogeny and molecular species delimitation of southeast Asian toads (family: Bufonidae)
Source: BMC Evol Biol. 2019 Apr 25;19:95. doi: 10.1186/s12862-019-1422-3 (PMC6485082; doi:10.1186/s12862-019-1422-3)
Supplement: Supplementary file 6 — Results of the BPP A11 analysis. (ZIP 216 kb) [file 12862_2019_1422_MOESM6_ESM.zip › A11 results/sum_bor/A11_prior9_out.txt]

COMPRESSED ALIGNMENTS

6 29
^Leptophryne_borbonica_java uuacuagguxxxxxxxxxxxxxxxxxxxx
^Leptophryne_borbonica_sumatra uuacuaaacgccuccaucaaxxxxxxxxx
^Leptophryne_borbonica_AB746458_sarawak uuaccgggcgccucugcuxxauaaaxxxx
^Leptophryne_borbonica_crocker_sabah uuguuggacgcccucauuauauugxugxx
^Leptophryne_borbonica_EF107164_malaysia ucauuggacgxxxxcxxxxxxxxxaxxax
^Leptophryne_borbonica_FJ882799_unknown ucauuggacgcuuucacuxxacagauxaa

COMPRESSED ALIGNMENTS AFTER PHASING OF DIPLOID SEQUENCES

12 29
^Leptophryne_borbonica_java.1 uuacuagguxxxxxxxxxxxxxxxxxxxx
^Leptophryne_borbonica_java.2 uuacuagguxxxxxxxxxxxxxxxxxxxx
^Leptophryne_borbonica_sumatra.1 uuacuaaacgccuccaucaaxxxxxxxxx
^Leptophryne_borbonica_sumatra.2 uuacuaaacgccuccaucaaxxxxxxxxx
^Leptophryne_borbonica_AB746458_sarawak.1 uuaccgggcgccucugcuxxauaaaxxxx
^Leptophryne_borbonica_AB746458_sarawak.2 uuaccgggcgccucugcuxxauaaaxxxx
^Leptophryne_borbonica_crocker_sabah.1 uuguuggacgcccucauuauauugxugxx
^Leptophryne_borbonica_crocker_sabah.2 uuguuggacgcccucauuauauugxugxx
^Leptophryne_borbonica_EF107164_malaysia.1 ucauuggacgxxxxcxxxxxxxxxaxxax
^Leptophryne_borbonica_EF107164_malaysia.2 ucauuggacgxxxxcxxxxxxxxxaxxax
^Leptophryne_borbonica_FJ882799_unknown.1 ucauuggacgcuuucacuxxacagauxaa
^Leptophryne_borbonica_FJ882799_unknown.2 ucauuggacgcuuucacuxxacagauxaa


Per-locus sequences in data and 'species&tree' tag:
C.File | Data |                Status                | Population
-------+------+--------------------------------------+-----------
     8 |    8 | [OK]                                 | borneo    
     2 |    2 | [OK]                                 | sumatra   
     2 |    2 | [OK]                                 | java      


(A) List of best models (count postP #species SpeciesTree)
43040 0.430400 0.430400 3  (borneo java sumatra)  (borneo, (java, sumatra));
27643 0.276430 0.706830 3  (borneo java sumatra)  ((borneo, sumatra), java);
26185 0.261850 0.968680 3  (borneo java sumatra)  ((borneo, java), sumatra);
 1805 0.018050 0.986730 2  (borneo javasumatra)  (borneo, javasumatra);
  652 0.006520 0.993250 2  (borneojava sumatra)  (borneojava, sumatra);
  609 0.006090 0.999340 2  (borneosumatra java)  (borneosumatra, java);
   66 0.000660 1.000000 1  (borneojavasumatra)  borneojavasumatra;

(B) 5 species delimitations & their posterior probabilities
96868 0.968680   3 (borneo java sumatra)
 1805 0.018050   2 (borneo javasumatra)
  652 0.006520   2 (borneojava sumatra)
  609 0.006090   2 (borneosumatra java)
   66 0.000660   1 (borneojavasumatra)

(C) 7 delimited species & their posterior probabilities
98673 0.986730 borneo
97520 0.975200 sumatra
97477 0.974770 java
 1805 0.018050 javasumatra
  652 0.006520 borneojava
  609 0.006090 borneosumatra
   66 0.000660 borneojavasumatra

(D) Posterior probability for # of species
P[1] = 0.000660  prior[1] = 0.333333
P[2] = 0.030660  prior[2] = 0.333333
P[3] = 0.968680  prior[3] = 0.333333
